# Supplementary material for: GCG inhibits SARS-CoV-2 replication by disrupting the liquid phase condensation of its nucleocapsid protein
Source: Nat Commun. 2021 Apr 9;12:2114. doi: 10.1038/s41467-021-22297-8 (PMC8035206; doi:10.1038/s41467-021-22297-8)
Supplement: Supplementary file 16 — Supplementary Data 1 [file 41467_2021_22297_MOESM16_ESM.xlsx]

## Sheet: IUPred2
gene_symbol	percent_of_iupred2
N	0.684964
Nsp1	0.133333
Orf3a	0.0545455
Nsp3	0.0467866
Orf9b	0.0618557
Nsp10	0.0215827
Nsp8	0.010101
Nsp14	0.00759013
Nsp16	0.0033557
Nsp2	0.0015674
E	0
M	0
Nsp11	0
Nsp12	0
Nsp13	0
Nsp15	0
Nsp4	0
Nsp5	0
Nsp6	0
Nsp7	0
Nsp9	0
Orf10	0
Orf3b	0
Orf6	0
Orf7a	0
Orf7b	0
Orf8	0
Orf9c	0
S	0
FUS	0.931559
mEGFP	0.0711297

## Sheet: ANCHOR
gene_symbol	percent_of_anchor2
N	0.472554
Nsp1	0.0611111
Orf3a	0.04
Nsp3	0.0349614
Orf9b	0.0103093
Nsp10	0
Nsp8	0
Nsp14	0
Nsp16	0
Nsp2	0
E	0
M	0
Nsp11	0
Nsp12	0
Nsp13	0
Nsp15	0
Nsp4	0
Nsp5	0
Nsp6	0
Nsp7	0
Nsp9	0
Orf10	0
Orf3b	0
Orf6	0
Orf7a	0
Orf7b	0
Orf8	0
Orf9c	0
S	0
FUS	0.560837
mEGFP	0.0209205

## Sheet: PSPredictor
Seq ID	PSP Score	PSP (Yes/No)
Nsp1	0.0003	No
Nsp2	0.0573	No
Nsp3	0.0177	No
Nsp4	0.0006	No
Nsp5	0.0002	No
Nsp6	0.0033	No
Nsp7	0.0004	No
Nsp8	0.0003	No
Nsp9	0.0012	No
Nsp10	0.0016	No
Nsp11	0.9971	Yes
Nsp12	0.0079	No
Nsp13	0.0391	No
Nsp14	0.0071	No
Nsp15	0.0013	No
Nsp16	0.0072	No
S	0.071	No
Orf3a	0.0052	No
Orf3b	0.0118	No
E	0.0007	No
M	0.0013	No
Orf6	0.001	No
Orf7a	0.0015	No
Orf7b	0.0122	No
Orf8	0.0009	No
N	0.9997	Yes
Orf9b	0.0004	No
Orf9c	0.0031	No
Orf10	0.2228	No
FUS	0.9999	Yes
mEGFP	0.0047	No

## Sheet: catGranule
Nsp1	1.09118
Nsp2	0.537649
Nsp3	0.762752
Nsp4	-0.331953
Nsp5	0.240344
Nsp6	-1.21645
Nsp7	-2.24765
Nsp8	-1.0415
Nsp9	-0.399386
Nsp10	-0.620617
Nsp11	-3.63936
Nsp12	0.507347
Nsp13	0.0434687
Nsp14	0.125734
Nsp15	0.411294
Nsp16	0.156967
S	0.839316
Orf3a	-0.747331
Orf3b	-3.46581
E	-2.48036
M	-0.686449
Orf6	-2.22528
Orf7a	-1.83949
Orf7b	-4.10927
Orf8	-1.43373
N	1.64764
Orf9b	-1.49943
Orf9c	-2.99986
Orf10	-2.62158
FUS	5.75
mEGFP	1.10049

## Sheet: P-Score
PScore: 0.14 >Nsp2
PScore: 1.48 >Nsp3
PScore: -0.53 >Nsp16
PScore: -0.37 >Nsp1
PScore: -1.13 >Nsp6
PScore: 1.04 >Nsp12
PScore: 0.30 >Nsp4
PScore: 1.33 >Nsp5
PScore: -1.34 >Nsp8
PScore: 1.44 >Nsp13
PScore: 1.39 >S
PScore: -0.70 >Nsp15
PScore: 1.00 >Nsp14
PScore: 13.96 >FUS
PScore: 1.11 >M
PScore: 2.49 >N
PScore: 0.03 >Orf3a
PScore: -0.17 >mEGFP

## Sheet: PLACC
SEQid	MW	MWstart	MWend	MWlen	LLR	LLRstart	LLRend	LLRlen	NLLR	VITmaxrun	COREscore	COREstart	COREend	CORElen	PRDscore	PRDstart	PRDend	PRDlen	PROTlen	HMMall	HMMvit	COREaa	STARTaa	ENDaa	PRDaa	FInumaa	FImeanhydro	FImeancharge	FImeancombo	FImaxrun	PAPAcombo	PAPAprop	PAPAfi	PAPAllr	PAPAllr2	PAPAcen	PAPAaa
FUS	24	83	162	80	37.052	118	177	60	0.618	239	37.052	118	177	60	100.354	1	239	239	526	92.296	88.303	QSSSYGQPQSGSYSQQPSYGGQQQSYGQQQSYNPPQGYGQQNQYNSSSGGGGGGGGGGNY	MASNDYTQQATQSYG	GGGGGGGYNRSSGGY	MASNDYTQQATQSYGAYPTQPGQGYSQQSSQPYGQQSYSGYSQSTDTSGYGQSSYSSYGQSQNTGYGTQSTPQGYGSTGGYGSSQSSQSSYGQQSSYPGYGQQPAPSSTSGSYGSSSQSSSYGQPQSGSYSQQPSYGGQQQSYGQQQSYNPPQGYGQQNQYNSSSGGGGGGGGGGNYGQDQSSMSSGGGSGGGYGNQDQSGGGGSGGYGQQDRGGRGRGGSGGGGGGGGGGYNRSSGGY	489	0.353	-0.027	-0.193	298	0.101	0.101	-0.21	0.311	0.397	60	GYSQSTDTSGYGQSSYSSYGQSQNTGYGTQSTPQGYGSTGG
N	17	4	83	80	4.79	1	60	60	0.08	48	NaN	0	-1	0	0	0	-1	0	419	3.877	0.587	-	-	-	-	288	0.392	-0.057	-0.116	112	-0.082	-0.082	-0.002	-0.144	-0.213	299	PEQTQGNFGDQELIRQGTDYKHWPQIAQFAPSASAFFGMSR
S	19	890	969	80	-3.261	901	960	60	-0.054	0	NaN	0	-1	0	0	0	-1	0	1273	-0.975	-1.321	-	-	-	-	77	0.491	0.005	0.211	30	-0.027	-0.027	0	-0.389	-0.291	470	NYLYRLFRKSNLKPFERDISTEIYQAGSTPCNGVEGFNCYF
mEGFP	15	134	213	80	-9.432	144	203	60	-0.157	0	NaN	0	-1	0	0	0	-1	0	239	-0.221	-0.287	-	-	-	-	105	0.445	0.029	0.06	26	-0.108	-0.108	-0.056	-0.298	-0.332	152	KEDGNILGHKLEYNYNSHNVYIMADKQKNGIKVNFKIRHNI
Nsp13	12	483	562	80	-10.67	242	301	60	-0.178	0	NaN	0	-1	0	0	0	-1	0	601	-0.53	-0.649	-	-	-	-	32	0.489	-0.02	0.192	32	-0.038	-0.038	-0.006	-0.44	-0.444	200	YVFTGYRVTKNSKVQIGEYTFEKGDYGDAVVYRGTTTYKLN
Nsp5	14	48	127	80	-12.377	93	152	60	-0.206	0	NaN	0	-1	0	0	0	-1	0	306	-0.275	-0.354	-	-	-	-	6	0.498	0.013	0.223	6	NaN	NaN	NaN	NaN	NaN	0	SGFRKMAFPSGKVEGCMVQV
Nsp16	11	1	80	80	-13.997	28	87	60	-0.233	0	NaN	0	-1	0	0	0	-1	0	298	-0.223	-0.346	-	-	-	-	6	0.49	-0.003	0.212	6	NaN	NaN	NaN	NaN	NaN	0	SSQAWQPGVAMPNLYKMQRM
Nsp15	14	129	208	80	-14.334	150	209	60	-0.239	0	NaN	0	-1	0	0	0	-1	0	346	-0.353	-0.394	-	-	-	-	41	0.492	0.035	0.183	29	-0.071	-0.071	-0.002	-0.631	-0.583	218	RNLQEFKPRSQMEIDFLELAMDEFIERYKLEGYAFEHIVYG
Nsp4	9	421	500	80	-14.444	437	496	60	-0.241	0	NaN	0	-1	0	0	0	-1	0	500	-0.488	-0.548	-	-	-	-	6	0.538	0	0.348	6	NaN	NaN	NaN	NaN	NaN	0	KIVNNWLKQLIKVTLVFLFV
Nsp3	15	145	224	80	-15.118	1662	1721	60	-0.252	0	NaN	0	-1	0	0	0	-1	0	1945	-1.703	-1.994	-	-	-	-	379	0.481	0.019	0.168	103	-0.037	-0.037	-0.004	-0.473	-0.45	197	EDNQTTTIQTIVEVQPQLEMELTPVVQTIEVNSFSGYLKLT
Nsp12	12	136	215	80	-15.364	514	573	60	-0.256	0	NaN	0	-1	0	0	0	-1	0	932	-0.85	-0.98	-	-	-	-	147	0.475	0.013	0.159	35	-0.026	-0.026	-0.068	-0.412	-0.412	912	HDELTGHMLDMYSVMLTNDNTSRYWEPEFYEAMYTPHTVLQ
Nsp14	10	234	313	80	-16.559	212	271	60	-0.276	0	NaN	0	-1	0	0	0	-1	0	527	-0.397	-0.575	-	-	-	-	5	0.485	-0.004	0.196	5	NaN	NaN	NaN	NaN	NaN	0	AENVTGLFKDCSKVITGLHP
Nsp8	13	100	179	80	-16.968	62	121	60	-0.283	0	NaN	0	-1	0	0	0	-1	0	198	-0.205	-0.246	-	-	-	-	52	0.479	0	0.182	46	-0.197	-0.197	-0.007	-0.305	-0.345	86	AMTQMYKQARSEDKRAKVTSAMQTMLFTMLRKLDNDALNNI
Orf9b	10	1	80	80	-18.5	18	77	60	-0.308	0	NaN	0	-1	0	0	0	-1	0	97	-0.127	-0.145	-	-	-	-	0	0.491	0	0.215	0	NaN	NaN	NaN	NaN	NaN	0	MDPKISEMHPALRLVDPQIQ
M	7	1	80	80	-18.576	163	222	60	-0.31	0	NaN	0	-1	0	0	0	-1	0	222	-0.234	-0.27	-	-	-	-	11	0.55	-0.036	0.343	11	NaN	NaN	NaN	NaN	NaN	0	MADSNGTITVEELKKLLEQW
Nsp2	10	249	328	80	-18.821	376	435	60	-0.314	0	NaN	0	-1	0	0	0	-1	0	638	-0.626	-0.686	-	-	-	-	41	0.493	0.006	0.216	31	-0.167	-0.167	-0.066	-0.818	-0.745	69	YCCREHEHEIAWYTERSEKSYELQTPFEIKLAKKFDTFNGE
Orf3a	7	82	161	80	-22.474	159	218	60	-0.375	0	NaN	0	-1	0	0	0	-1	0	275	-0.3	-0.323	-	-	-	-	55	0.531	0.025	0.301	27	0.034	0.034	-0.001	-0.61	-0.504	211	EKWESGVKDCVVLHSYFTSDYYQLYSTQLSTDTGVEHVTFF
Nsp6	8	193	272	80	-23.295	27	86	60	-0.388	0	NaN	0	-1	0	0	0	-1	0	290	-0.296	-0.338	-	-	-	-	0	0.588	-0.034	0.452	0	NaN	NaN	NaN	NaN	NaN	0	SAVKRTIKGTHHWLLLTILT
Nsp10	9	35	114	80	-23.652	8	67	60	-0.394	0	NaN	0	-1	0	0	0	-1	0	139	-0.153	-0.187	-	-	-	-	0	0.492	0.007	0.213	0	NaN	NaN	NaN	NaN	NaN	0	AGNATEVPANSTVLSFCAFA
Nsp9	7	1	80	80	-25.427	1	60	60	-0.424	0	NaN	0	-1	0	0	0	-1	0	113	-0.111	-0.161	-	-	-	-	5	0.475	-0.035	0.136	5	NaN	NaN	NaN	NaN	NaN	0	NNELSPVALRQMSCAAGTTQ
Orf7a	7	15	94	80	-25.578	36	95	60	-0.426	0	NaN	0	-1	0	0	0	-1	0	121	-0.159	-0.169	-	-	-	-	0	0.535	-0.017	0.323	0	NaN	NaN	NaN	NaN	NaN	0	MKIILFLALITLATCELYHY
Nsp1	6	1	80	80	-25.686	109	168	60	-0.428	0	NaN	0	-1	0	0	0	-1	0	180	-0.198	-0.228	-	-	-	-	46	0.458	0.044	0.08	46	-0.212	-0.212	-0.002	-0.492	-0.456	128	VPHVGEIPVAYRKVLLRKNGNKGAGGHSYGADLKSFDLGDE
Orf8	8	12	91	80	-28.029	23	82	60	-0.467	0	NaN	0	-1	0	0	0	-1	0	121	-0.157	-0.169	-	-	-	-	0	0.524	0.033	0.276	0	NaN	NaN	NaN	NaN	NaN	0	MKFLVFLGIITTVAAFHQEC
Orf9c	8	1	73	73	-33.158	1	60	60	-0.553	0	NaN	0	-1	0	0	0	-1	0	73	-0.109	-0.121	-	-	-	-	0	0.567	0.027	0.401	0	NaN	NaN	NaN	NaN	NaN	0	MLQSCYNFLKEQHCQKASTQ
Nsp7	9	4	83	80	-34.811	10	69	60	-0.58	0	NaN	0	-1	0	0	0	-1	0	83	-0.115	-0.131	-	-	-	-	0	0.522	0.024	0.279	0	NaN	NaN	NaN	NaN	NaN	0	SKMSDVKCTSVVLLSVLQQL
E	5	1	75	75	-35.561	10	69	60	-0.593	0	NaN	0	-1	0	0	0	-1	0	75	-0.109	-0.123	-	-	-	-	0	0.625	-0.027	0.564	0	NaN	NaN	NaN	NaN	NaN	0	MYSFVSEETGTLIVNSVLLF
Orf6	7	1	61	61	-36.115	1	60	60	-0.602	0	NaN	0	-1	0	0	0	-1	0	61	-0.102	-0.109	-	-	-	-	0	0.526	0.066	0.248	0	NaN	NaN	NaN	NaN	NaN	0	MFHLVDFQVTIAEILLIIMR
Nsp11	2	1	13	13	NaN	0	-1	0	NaN	0	NaN	0	-1	0	0	0	-1	0	13	-0.041	-0.061	-	-	-	-	0	0.556	0.077	0.319	0	NaN	NaN	NaN	NaN	NaN	0	SADAQSFLNGFAV
Orf3b	7	1	56	56	NaN	0	-1	0	NaN	0	NaN	0	-1	0	0	0	-1	0	56	-0.071	-0.104	-	-	-	-	0	0.516	-0.036	0.251	0	NaN	NaN	NaN	NaN	NaN	0	AYCWRCTSCCFSERFQNHNP
Orf7b	2	1	43	43	NaN	0	-1	0	NaN	0	NaN	0	-1	0	0	0	-1	0	43	-0.086	-0.091	-	-	-	-	0	0.661	0.116	0.574	0	NaN	NaN	NaN	NaN	NaN	0	MIELSLIDFYLCFLAFLLFL
Orf10	6	1	38	38	NaN	0	-1	0	NaN	0	NaN	0	-1	0	0	0	-1	0	38	-0.057	-0.086	-	-	-	-	0	0.571	-0.026	0.412	0	NaN	NaN	NaN	NaN	NaN	0	MGYINVFAFPFTIYSLLLCR
Columns in online output, and in the downloadable summary table
The tables in the online output display four output variables: COREscore, LLR, PAPAprop and PAPAfi. Definitions of the values of these columns, along with other columns only available in the TSV summary file are described below. Note in the description below, 'c' = the core length in residues entered by the user (as noted above, this default is set to 60 AA residues).
SEQid sequence name from fasta file
MW Michelitsh-Weissman [PNAS 2000] score --- maximum number of N + Q in window of at most 80 AA
MWstart index of start position of window with max MW score.
MWend index of end position of window with max MW score
MWlen length of window used for MW score [smaller of 80 and PROTlen].
LLR max sum of PLAAC log-likelihood ratios (base 4) in window of size c [NaN if PROTlen < c]
LLRstart index of start position of window with max LLR score [-1 if PROTlen < c]
LLRend index of end position of window with max LLR score [-1 if PROTlen < c]
LLRlen length of window used for LLR score [should be c]
NLLR normalized LLR score, i.e. LLR/LLRlen [NaN if PROTlen < c]
VITmaxrun maximum length of consecutive PrD state in Viterbi parse
COREscore max sum of PLAAC LLRs in window of size c contained entirely within Viterbi parse [NaN if VITmaxrun < c]
COREstart index of start position of window with max COREscore [-1 if VITmaxrun < c]
COREend index of end position of window with max COREscore [-2 if VITmaxrun < c]
CORElen length of window used for CORElen [should be either c or 0]
PRDscore sum of PLAAC LLRs in full region of Viterbi parse containing CORE region, if any [NaN otherwise].
PRDstart index of start position of window with PRDscore [-1 if VITmaxrun < c]
PRDend index of end position of window with PRDscore [-2 if VITmaxrun < c]
PRDlen length of window used for PRDscore
PROTlen number of AAs in protein, not including terminal stop codon if any.
HMMall log-likelihood ratio for sequence under two-state HMM vs. one-state background HMM
HMMvit log-likelihood ratio for sequence under Viterbi parse of two-state HMM vs. one-state background HMM
COREaa AA sequence at which COREscore is attained [- if VITmaxrun < c]
STARTaa first 15 AA of PRDaa [- if VITmaxrun < c]
ENDaa last 15 AA of PRDaa [- if VITmaxrun < c]
PRDaa AA sequence at which PRDscore is attained [- if VITmaxrun < c]
FInumaa number of AAs predicted to be disordered by FoldIndex [Prilusky et al, Bioinformatics, 2005] (exludes runs of under 5 AA)
FImeanhydro hydropathy score <H> for entire protein [Uversky et al, Proteins, 2000]
FImeancharge mean charge <R> for entire protein [Uversky et al, Proteins, 2000]
FImeancombo disorder score for entire protein: 2.785<H> - |<R>| - 1.151 [Uversky et al, Proteins, 2000]
FImaxrun length of longest run of predicted disorder by FoldIndex
PAPAcombo signed distance to PAPA decision surface [as in King et al Brain Res 2012]
PAPAprop maximal score of PAPA prion propensities (averges of averages) in region with negative FI score [Toombs et al MBC 2012]
PAPAfi FI score (averages of averages) at PAPAcen
PAPAllr PLAAC LLR score (average) at PAPAcen
PAPAllr2 PLAAC LLR score (average of averages) at PAPAcen
PAPAcen index of center of window at which PAPAprop is obtained
PAPAaa AA sequence of width W centered at PAPAcen
