# Supplementary material for: GCG inhibits SARS-CoV-2 replication by disrupting the liquid phase condensation of its nucleocapsid protein
Source: Nat Commun. 2021 Apr 9;12:2114. doi: 10.1038/s41467-021-22297-8 (PMC8035206; doi:10.1038/s41467-021-22297-8)
Supplement: Supplementary file 17 — Supplementary Data 2 [file 41467_2021_22297_MOESM17_ESM.xlsx]

## Sheet: Supplementary Table 2
postion	conserved	mut1	mut2	mut1_num	mut1_AA	mut2_num	mut2_AA
pos608	63396 (G)	37043 (A)	191 (N)	37043	(A)	191	(N)
pos610	63537 (G)	36953 (C)	174 (N)	36953	(C)	174	(N)
pos609	63513 (G)	36951 (A)	179 (N)	36951	(A)	179	(N)
pos581	97466 (C)	3209 (T)	131 (N)	3209	(T)	131	(N)
pos307	98919 (G)	1861 (T)	32 (N)	1861	(T)	32	(N)
pos38	98936 (C)	1828 (T)	59 (Y)	1828	(T)	59	(Y)
pos384	99000 (C)	1801 (T)	24 (N)	1801	(T)	24	(N)
pos590	99001 (C)	1722 (T)	117 (N)	1722	(T)	117	(N)
pos563	99784 (C)	948 (T)	113 (N)	948	(T)	113	(N)
pos1114	99955 (A)	893 (N)	1 (G)	893	(N)	1	(G)
pos1113	99896 (C)	870 (N)	72 (T)	870	(N)	72	(T)
pos1118	99951 (A)	862 (N)	31 (G)	862	(N)	31	(G)
pos1117	1e+05 (A)	849 (N)	0 (T)	849	(N)	0	(T)
pos1109	99999 (A)	847 (N)	1 (T)	847	(N)	1	(T)
pos1119	99961 (G)	844 (N)	33 (T)	844	(N)	33	(T)
pos1116	100004 (A)	842 (N)	2 (G)	842	(N)	2	(G)
pos1111	99973 (G)	841 (N)	33 (T)	841	(N)	33	(T)
pos1115	100005 (A)	841 (N)	3 (G)	841	(N)	3	(G)
pos1110	99984 (G)	836 (N)	20 (C)	836	(N)	20	(C)
pos1108	100010 (A)	832 (N)	3 (C)	832	(N)	3	(C)
pos1120	100018 (A)	830 (N)	1 (C)	830	(N)	1	(C)
pos1106	100007 (A)	828 (N)	11 (W)	828	(N)	11	(W)
pos1107	100018 (A)	827 (N)	3 (M)	827	(N)	3	(M)
pos1128	100020 (T)	826 (N)	2 (C)	826	(N)	2	(C)
pos1112	100015 (A)	825 (N)	5 (G)	825	(N)	5	(G)
pos1121	100022 (A)	825 (N)	1 (C)	825	(N)	1	(C)
pos1122	99966 (G)	825 (N)	28 (C)	825	(N)	28	(C)
pos1123	100002 (A)	825 (N)	19 (G)	825	(N)	19	(G)
pos1126	99972 (G)	823 (N)	46 (A)	823	(N)	46	(A)
pos1127	100022 (C)	823 (N)	3 (T)	823	(N)	3	(T)
pos1124	100029 (A)	819 (N)	1 (R)	819	(N)	1	(R)
pos1105	100027 (A)	817 (N)	3 (W)	817	(N)	3	(W)
pos1125	100024 (G)	815 (N)	9 (T)	815	(N)	9	(T)
pos1129	99704 (G)	815 (N)	302 (T)	815	(N)	302	(T)
pos1132	100005 (G)	809 (N)	15 (K)	809	(N)	15	(K)
pos1131	100063 (T)	786 (N)	0 (A)	786	(N)	0	(A)
pos1134	100053 (A)	776 (N)	20 (G)	776	(N)	20	(G)
pos1154	99986 (G)	775 (N)	34 (A)	775	(N)	34	(A)
pos1130	100051 (A)	769 (N)	27 (G)	769	(N)	27	(G)
pos1138	100078 (C)	766 (N)	2 (Y)	766	(N)	2	(Y)
pos1139	100076 (A)	766 (N)	4 (C)	766	(N)	4	(C)
pos1133	100042 (A)	765 (N)	36 (C)	765	(N)	36	(C)
pos1135	100083 (A)	762 (N)	1 (G)	762	(N)	1	(G)
pos1160	100072 (A)	762 (N)	12 (G)	762	(N)	12	(G)
pos1158	100076 (G)	761 (N)	9 (T)	761	(N)	9	(T)
pos1156	100083 (C)	760 (N)	4 (Y)	760	(N)	4	(Y)
pos1136	100047 (C)	758 (N)	39 (T)	758	(N)	39	(T)
pos1155	100062 (A)	756 (N)	27 (R)	756	(N)	27	(R)
pos1141	100048 (G)	754 (N)	25 (A)	754	(N)	25	(A)
pos1153	100093 (A)	754 (N)	1 (G)	754	(N)	1	(G)
pos1162	100095 (A)	752 (N)	1 (R)	752	(N)	1	(R)
pos1152	99892 (G)	748 (N)	174 (T)	748	(N)	174	(T)
pos1148	99987 (C)	747 (N)	103 (T)	747	(N)	103	(T)
pos1157	100094 (A)	746 (N)	3 (T)	746	(N)	3	(T)
pos1140	100099 (A)	744 (N)	3 (T)	744	(N)	3	(T)
pos1137	100087 (T)	743 (N)	18 (C)	743	(N)	18	(C)
pos1161	100070 (G)	739 (N)	36 (C)	739	(N)	36	(C)
pos1142	100099 (C)	737 (N)	11 (T)	737	(N)	11	(T)
pos1159	100111 (A)	737 (N)	1 (W)	737	(N)	1	(W)
pos1149	99938 (G)	736 (N)	157 (T)	736	(N)	157	(T)
pos1167	100060 (G)	736 (N)	25 (T)	736	(N)	25	(T)
pos1143	100108 (C)	734 (N)	3 (T)	734	(N)	3	(T)
pos1164	100114 (A)	732 (N)	2 (G)	732	(N)	2	(G)
pos1163	100114 (A)	731 (N)	2 (G)	731	(N)	2	(G)
pos1168	100105 (C)	731 (N)	6 (G)	731	(N)	6	(G)
pos1147	100062 (C)	729 (N)	51 (T)	729	(N)	51	(T)
pos1169	100112 (A)	729 (N)	6 (C)	729	(N)	6	(C)
pos1165	100121 (C)	727 (N)	1 (M)	727	(N)	1	(M)
pos1166	100121 (A)	726 (N)	2 (T)	726	(N)	2	(T)
pos1151	100122 (A)	725 (N)	2 (G)	725	(N)	2	(G)
pos1104	100113 (T)	724 (N)	6 (A)	724	(N)	6	(A)
pos1144	100115 (T)	723 (N)	9 (C)	723	(N)	9	(C)
pos1100	100101 (A)	719 (N)	13 (G)	719	(N)	13	(G)
pos578	99961 (G)	717 (T)	113 (N)	717	(T)	113	(N)
pos1150	100132 (C)	716 (N)	1 (Y)	716	(N)	1	(Y)
pos1145	100129 (T)	713 (N)	5 (C)	713	(N)	5	(C)
pos1170	100129 (A)	712 (N)	8 (C)	712	(N)	8	(C)
pos1146	100135 (A)	711 (N)	1 (G)	711	(N)	1	(G)
pos1103	100132 (C)	708 (N)	8 (T)	708	(N)	8	(T)
pos1102	100098 (C)	706 (N)	41 (T)	706	(N)	41	(T)
pos1101	100110 (G)	690 (N)	43 (A)	690	(N)	43	(A)
pos1172	100125 (C)	674 (N)	46 (T)	674	(N)	46	(T)
pos1171	100176 (A)	671 (N)	1 (G)	671	(N)	1	(G)
pos1178	100065 (C)	671 (N)	106 (T)	671	(N)	106	(T)
pos1177	100182 (A)	667 (N)	0 (T)	667	(N)	0	(T)
pos1173	100177 (T)	663 (N)	7 (A)	663	(N)	7	(A)
pos1176	100088 (G)	662 (N)	92 (T)	662	(N)	92	(T)
pos1175	100189 (T)	660 (N)	0 (A)	660	(N)	0	(A)
pos1180	100189 (C)	660 (N)	0 (A)	660	(N)	0	(A)
pos1174	100185 (G)	656 (N)	5 (T)	656	(N)	5	(T)
pos1179	100195 (T)	651 (N)	1 (G)	651	(N)	1	(G)
pos1181	100202 (T)	647 (N)	0 (A)	647	(N)	0	(A)
pos1184	100206 (T)	641 (N)	2 (Y)	641	(N)	2	(Y)
pos1182	100205 (T)	640 (N)	1 (G)	640	(N)	1	(G)
pos1190	100201 (C)	638 (N)	7 (T)	638	(N)	7	(T)
pos1183	100211 (C)	637 (N)	1 (T)	637	(N)	1	(T)
pos1185	100208 (T)	637 (N)	3 (Y)	637	(N)	3	(Y)
pos1189	100198 (G)	635 (N)	8 (T)	635	(N)	8	(T)
pos1191	100158 (T)	633 (N)	55 (C)	633	(N)	55	(C)
pos1194	100207 (A)	633 (N)	4 (T)	633	(N)	4	(T)
pos1195	100175 (G)	632 (N)	20 (T)	632	(N)	20	(T)
pos1188	100217 (T)	630 (N)	1 (C)	630	(N)	1	(C)
pos1193	99792 (C)	630 (N)	423 (T)	630	(N)	423	(T)
pos1199	100220 (T)	629 (N)	0 (A)	629	(N)	0	(A)
pos1187	100217 (C)	628 (N)	2 (Y)	628	(N)	2	(Y)
pos1196	100218 (A)	628 (N)	1 (T)	628	(N)	1	(T)
pos1192	100205 (G)	627 (N)	16 (T)	627	(N)	16	(T)
pos1186	100216 (C)	626 (N)	7 (T)	626	(N)	7	(T)
pos1211	100221 (C)	626 (N)	2 (Y)	626	(N)	2	(Y)
pos1210	100219 (T)	625 (N)	2 (G)	625	(N)	2	(G)
pos1204	100167 (G)	624 (N)	49 (T)	624	(N)	49	(T)
pos1209	100215 (C)	624 (N)	9 (T)	624	(N)	9	(T)
pos1205	100220 (A)	623 (N)	3 (R)	623	(N)	3	(R)
pos1197	100225 (T)	622 (N)	1 (A)	622	(N)	1	(A)
pos1206	100220 (T)	621 (N)	4 (C)	621	(N)	4	(C)
pos1198	100226 (T)	620 (N)	2 (Y)	620	(N)	2	(Y)
pos1207	100229 (T)	619 (N)	1 (G)	619	(N)	1	(G)
pos1212	100211 (C)	618 (N)	14 (T)	618	(N)	14	(T)
pos1208	100230 (T)	617 (N)	1 (A)	617	(N)	1	(A)
pos1203	100233 (T)	615 (N)	1 (C)	615	(N)	1	(C)
pos1213	100231 (A)	613 (N)	3 (W)	613	(N)	3	(W)
pos1202	100239 (A)	609 (N)	1 (M)	609	(N)	1	(M)
pos906	100084 (G)	608 (T)	148 (N)	608	(T)	148	(N)
pos1200	100222 (G)	605 (N)	21 (A)	605	(N)	21	(A)
pos1201	99980 (G)	605 (N)	256 (T)	605	(N)	256	(T)
pos659	100156 (C)	520 (T)	165 (N)	520	(T)	165	(N)
pos1216	100377 (C)	470 (N)	2 (Y)	470	(N)	2	(Y)
pos1215	100380 (A)	467 (N)	2 (G)	467	(N)	2	(G)
pos1217	100383 (A)	466 (N)	0 (T)	466	(N)	0	(T)
pos1214	100383 (A)	465 (N)	1 (G)	465	(N)	1	(G)
pos1218	100383 (A)	464 (N)	1 (T)	464	(N)	1	(T)
pos415	100349 (T)	456 (C)	29 (N)	456	(C)	29	(N)
pos875	100292 (T)	455 (C)	99 (N)	455	(C)	99	(N)
pos1219	100406 (T)	439 (N)	2 (C)	439	(N)	2	(C)
pos605	100110 (G)	438 (A)	144 (C)	438	(A)	144	(C)
pos954	100226 (G)	428 (T)	173 (N)	428	(T)	173	(N)
pos1220	100430 (T)	417 (N)	1 (G)	417	(N)	1	(G)
pos1099	100425 (G)	412 (N)	10 (A)	412	(N)	10	(A)
pos1098	100459 (A)	389 (N)	1 (G)	389	(N)	1	(G)
pos1221	100469 (G)	376 (N)	2 (A)	376	(N)	2	(A)
pos548	100372 (C)	346 (A)	125 (N)	346	(A)	125	(N)
pos614	100362 (C)	333 (T)	131 (N)	333	(T)	131	(N)
pos704	100307 (C)	326 (T)	214 (N)	326	(T)	214	(N)
pos822	100397 (C)	317 (T)	127 (N)	317	(T)	127	(N)
pos1222	100537 (C)	311 (N)	1 (Y)	311	(N)	1	(Y)
pos1223	100544 (A)	304 (N)	1 (G)	304	(N)	1	(G)
pos596	100420 (C)	299 (T)	118 (N)	299	(T)	118	(N)
pos1224	100549 (A)	299 (N)	1 (G)	299	(N)	1	(G)
pos1225	100557 (C)	290 (N)	1 (G)	290	(N)	1	(G)
pos569	100426 (G)	289 (T)	119 (N)	289	(T)	119	(N)
pos1226	100568 (A)	278 (N)	2 (T)	278	(N)	2	(T)
pos1227	100586 (A)	232 (N)	29 (G)	232	(N)	29	(G)
pos711	100626 (A)	217 (N)	3 (R)	217	(N)	3	(R)
pos382	100585 (G)	215 (T)	26 (N)	215	(T)	26	(N)
pos697	100633 (A)	215 (N)	1 (R)	215	(N)	1	(R)
pos927	100466 (C)	212 (T)	159 (N)	212	(T)	159	(N)
pos700	100624 (A)	211 (N)	8 (T)	211	(N)	8	(T)
pos705	100621 (T)	211 (N)	13 (C)	211	(N)	13	(C)
pos709	100637 (A)	211 (N)	1 (R)	211	(N)	1	(R)
pos701	100636 (T)	210 (N)	2 (W)	210	(N)	2	(W)
pos708	100631 (T)	210 (N)	4 (C)	210	(N)	4	(C)
pos710	100637 (A)	210 (N)	1 (C)	210	(N)	1	(C)
pos703	100635 (T)	209 (N)	2 (G)	209	(N)	2	(G)
pos699	100637 (A)	208 (N)	2 (T)	208	(N)	2	(T)
pos706	100621 (G)	208 (N)	16 (T)	208	(N)	16	(T)
pos707	100633 (G)	208 (N)	7 (T)	208	(N)	7	(T)
pos698	100642 (A)	207 (N)	0 (T)	207	(N)	0	(T)
pos691	100642 (G)	206 (N)	1 (K)	206	(N)	1	(K)
pos702	100454 (G)	206 (N)	131 (T)	206	(N)	131	(T)
pos712	100508 (G)	206 (N)	58 (T)	206	(N)	58	(T)
pos1097	100551 (C)	204 (N)	40 (T)	204	(N)	40	(T)
pos690	100639 (T)	203 (N)	4 (G)	203	(N)	4	(G)
pos1089	100622 (C)	203 (N)	20 (T)	203	(N)	20	(T)
pos692	100644 (A)	202 (N)	2 (R)	202	(N)	2	(R)
pos696	100623 (C)	202 (N)	15 (T)	202	(N)	15	(T)
pos694	100646 (A)	200 (N)	1 (G)	200	(N)	1	(G)
pos1094	100630 (C)	200 (N)	16 (T)	200	(N)	16	(T)
pos693	100644 (G)	199 (N)	3 (A)	199	(N)	3	(A)
pos1091	100589 (C)	199 (N)	43 (T)	199	(N)	43	(T)
pos1095	100648 (A)	199 (N)	1 (G)	199	(N)	1	(G)
pos1096	100644 (A)	199 (N)	3 (G)	199	(N)	3	(G)
pos695	100610 (G)	198 (N)	28 (T)	198	(N)	28	(T)
pos1093	100537 (C)	197 (N)	109 (T)	197	(N)	109	(T)
pos199	100580 (C)	195 (T)	47 (N)	195	(T)	47	(N)
pos689	100652 (T)	194 (N)	1 (K)	194	(N)	1	(K)
pos716	100650 (A)	193 (N)	4 (T)	193	(N)	4	(T)
pos717	100653 (A)	193 (N)	2 (R)	193	(N)	2	(R)
pos1092	100652 (A)	193 (N)	4 (G)	193	(N)	4	(G)
pos871	100551 (C)	191 (T)	101 (N)	191	(T)	101	(N)
pos623	100520 (C)	190 (G)	123 (N)	190	(G)	123	(N)
pos688	100466 (C)	189 (T)	189 (N)	189	(T)	189	(N)
pos934	100659 (T)	189 (N)	1 (Y)	189	(N)	1	(Y)
pos936	100649 (A)	189 (N)	9 (T)	189	(N)	9	(T)
pos681	100653 (G)	187 (N)	5 (T)	187	(N)	5	(T)
pos686	100656 (A)	187 (N)	5 (G)	187	(N)	5	(G)
pos937	100662 (G)	186 (N)	1 (K)	186	(N)	1	(K)
pos1090	100647 (C)	186 (N)	12 (T)	186	(N)	12	(T)
pos687	100574 (G)	185 (N)	74 (T)	185	(N)	74	(T)
pos668	100664 (T)	184 (N)	1 (W)	184	(N)	1	(W)
pos671	100665 (T)	184 (N)	0 (A)	184	(N)	0	(A)
pos676	100664 (A)	184 (N)	1 (W)	184	(N)	1	(W)
pos678	100653 (A)	184 (N)	7 (G)	184	(N)	7	(G)
pos679	100663 (T)	184 (N)	1 (C)	184	(N)	1	(C)
pos682	100653 (A)	184 (N)	5 (G)	184	(N)	5	(G)
pos935	100663 (C)	184 (N)	1 (T)	184	(N)	1	(T)
pos680	100665 (T)	183 (N)	1 (Y)	183	(N)	1	(Y)
pos1087	100650 (T)	183 (N)	10 (K)	183	(N)	10	(K)
pos611	100500 (G)	182 (T)	156 (N)	182	(T)	156	(N)
pos670	100665 (C)	182 (N)	1 (A)	182	(N)	1	(A)
pos673	100665 (G)	182 (N)	2 (T)	182	(N)	2	(T)
pos683	100665 (A)	182 (N)	2 (R)	182	(N)	2	(R)
pos684	100631 (C)	182 (N)	30 (T)	182	(N)	30	(T)
pos715	100666 (C)	181 (N)	2 (Y)	181	(N)	2	(Y)
pos1084	100668 (A)	181 (N)	0 (T)	181	(N)	0	(T)
pos595	100545 (C)	180 (T)	114 (N)	180	(T)	114	(N)
pos672	100669 (T)	180 (N)	0 (A)	180	(N)	0	(A)
pos677	100665 (G)	180 (N)	2 (R)	180	(N)	2	(R)
pos685	100664 (C)	180 (N)	4 (Y)	180	(N)	4	(Y)
pos958	100666 (A)	180 (N)	3 (G)	180	(N)	3	(G)
pos669	100669 (G)	179 (N)	1 (S)	179	(N)	1	(S)
pos674	100668 (A)	179 (N)	2 (W)	179	(N)	2	(W)
pos951	100667 (G)	179 (N)	1 (A)	179	(N)	1	(A)
pos952	100668 (T)	179 (N)	1 (Y)	179	(N)	1	(Y)
pos1086	100655 (A)	179 (N)	5 (C)	179	(N)	5	(C)
pos1088	100664 (T)	179 (N)	4 (C)	179	(N)	4	(C)
pos667	100654 (C)	178 (N)	15 (T)	178	(N)	15	(T)
pos675	100643 (C)	178 (N)	23 (T)	178	(N)	23	(T)
pos714	100671 (C)	177 (N)	1 (T)	177	(N)	1	(T)
pos947	100669 (G)	177 (N)	2 (A)	177	(N)	2	(A)
pos957	100669 (C)	177 (N)	2 (T)	177	(N)	2	(T)
pos959	100672 (T)	177 (N)	0 (A)	177	(N)	0	(A)
pos666	100659 (G)	176 (N)	10 (T)	176	(N)	10	(T)
pos950	100673 (T)	176 (N)	0 (A)	176	(N)	0	(A)
pos953	100673 (C)	176 (N)	0 (A)	176	(N)	0	(A)
pos956	100661 (G)	176 (N)	7 (A)	176	(N)	7	(A)
pos960	100671 (T)	176 (N)	2 (C)	176	(N)	2	(C)
pos713	100672 (G)	175 (N)	1 (T)	175	(N)	1	(T)
pos949	100668 (A)	175 (N)	4 (G)	175	(N)	4	(G)
pos955	100673 (C)	175 (N)	1 (A)	175	(N)	1	(A)
pos665	100674 (T)	174 (N)	1 (Y)	174	(N)	1	(Y)
pos938	100669 (C)	174 (N)	3 (G)	174	(N)	3	(G)
pos948	100667 (A)	174 (N)	7 (G)	174	(N)	7	(G)
pos664	100674 (C)	173 (N)	1 (T)	173	(N)	1	(T)
pos941	100675 (T)	173 (N)	1 (C)	173	(N)	1	(C)
pos1003	100676 (G)	173 (N)	0 (A)	173	(N)	0	(A)
pos946	100675 (G)	172 (N)	1 (T)	172	(N)	1	(T)
pos1006	100672 (G)	172 (N)	3 (K)	172	(N)	3	(K)
pos1010	100677 (T)	172 (N)	0 (A)	172	(N)	0	(A)
pos1085	100578 (C)	172 (N)	93 (T)	172	(N)	93	(T)
pos939	100631 (G)	171 (N)	26 (T)	171	(N)	26	(T)
pos961	100673 (G)	171 (N)	2 (T)	171	(N)	2	(T)
pos1005	100677 (T)	171 (N)	1 (C)	171	(N)	1	(C)
pos1008	100642 (C)	171 (N)	31 (T)	171	(N)	31	(T)
pos1009	100673 (A)	171 (N)	3 (T)	171	(N)	3	(T)
pos945	100597 (C)	170 (N)	72 (T)	170	(N)	72	(T)
pos1007	100664 (C)	170 (N)	13 (T)	170	(N)	13	(T)
pos65	100664 (A)	169 (G)	11 (N)	169	(G)	11	(N)
pos942	100662 (C)	169 (N)	17 (T)	169	(N)	17	(T)
pos943	100680 (T)	169 (N)	0 (A)	169	(N)	0	(A)
pos1080	100646 (C)	169 (T)	25 (N)	169	(T)	25	(N)
pos661	100678 (T)	168 (N)	3 (Y)	168	(N)	3	(Y)
pos662	100680 (T)	168 (N)	1 (C)	168	(N)	1	(C)
pos663	100675 (G)	168 (N)	4 (T)	168	(N)	4	(T)
pos923	100679 (C)	168 (N)	1 (T)	168	(N)	1	(T)
pos940	100679 (T)	168 (N)	1 (A)	168	(N)	1	(A)
pos971	100676 (T)	168 (N)	3 (C)	168	(N)	3	(C)
pos1002	100680 (A)	168 (N)	1 (G)	168	(N)	1	(G)
pos1004	100681 (G)	168 (N)	0 (A)	168	(N)	0	(A)
pos1012	100680 (A)	167 (N)	1 (T)	167	(N)	1	(T)
pos656	100681 (T)	166 (N)	2 (K)	166	(N)	2	(K)
pos660	100678 (T)	166 (N)	5 (Y)	166	(N)	5	(Y)
pos944	100682 (T)	166 (N)	1 (Y)	166	(N)	1	(Y)
pos962	100680 (G)	166 (N)	2 (A)	166	(N)	2	(A)
pos1017	100671 (G)	166 (N)	5 (A)	166	(N)	5	(A)
pos98	100659 (G)	165 (T)	18 (N)	165	(T)	18	(N)
pos963	100678 (C)	165 (N)	3 (T)	165	(N)	3	(T)
pos1014	100683 (A)	165 (N)	1 (G)	165	(N)	1	(G)
pos1016	100684 (T)	165 (N)	0 (A)	165	(N)	0	(A)
pos1019	100683 (A)	165 (N)	1 (G)	165	(N)	1	(G)
pos1021	100683 (G)	165 (N)	1 (T)	165	(N)	1	(T)
pos933	100681 (T)	164 (N)	2 (C)	164	(N)	2	(C)
pos964	100679 (A)	164 (N)	4 (G)	164	(N)	4	(G)
pos965	100683 (T)	164 (N)	1 (C)	164	(N)	1	(C)
pos980	100615 (C)	164 (N)	55 (T)	164	(N)	55	(T)
pos981	100572 (G)	164 (N)	84 (T)	164	(N)	84	(T)
pos1013	100685 (A)	164 (N)	0 (T)	164	(N)	0	(T)
pos658	100680 (G)	163 (N)	5 (A)	163	(N)	5	(A)
pos915	100601 (A)	163 (N)	54 (T)	163	(N)	54	(T)
pos928	100680 (A)	163 (N)	4 (T)	163	(N)	4	(T)
pos972	100677 (C)	163 (N)	6 (T)	163	(N)	6	(T)
pos973	100684 (A)	163 (N)	2 (G)	163	(N)	2	(G)
pos974	100636 (C)	163 (N)	46 (T)	163	(N)	46	(T)
pos975	100686 (A)	163 (N)	0 (T)	163	(N)	0	(T)
pos978	100685 (T)	163 (N)	1 (Y)	163	(N)	1	(Y)
pos1011	100617 (C)	163 (N)	62 (T)	163	(N)	62	(T)
pos1020	100672 (T)	163 (N)	13 (C)	163	(N)	13	(C)
pos657	100680 (T)	162 (N)	6 (C)	162	(N)	6	(C)
pos916	100685 (C)	162 (N)	1 (T)	162	(N)	1	(T)
pos979	100686 (T)	162 (N)	1 (C)	162	(N)	1	(C)
pos1015	100680 (T)	162 (N)	6 (C)	162	(N)	6	(C)
pos1018	100653 (G)	162 (N)	31 (A)	162	(N)	31	(A)
pos924	100657 (C)	161 (N)	28 (T)	161	(N)	28	(T)
pos926	100682 (C)	161 (N)	3 (T)	161	(N)	3	(T)
pos966	100655 (G)	161 (N)	24 (A)	161	(N)	24	(A)
pos982	100685 (G)	161 (N)	2 (K)	161	(N)	2	(K)
pos983	100683 (G)	161 (N)	5 (T)	161	(N)	5	(T)
pos914	100659 (C)	160 (N)	28 (Y)	160	(N)	28	(Y)
pos922	100671 (G)	160 (N)	13 (T)	160	(N)	13	(T)
pos929	100678 (G)	160 (N)	5 (A)	160	(N)	5	(A)
pos968	100688 (A)	160 (N)	1 (R)	160	(N)	1	(R)
pos969	100676 (A)	160 (N)	9 (G)	160	(N)	9	(G)
pos984	100686 (A)	160 (N)	1 (T)	160	(N)	1	(T)
pos1022	100689 (A)	160 (N)	0 (T)	160	(N)	0	(T)
pos513	100669 (C)	159 (N)	18 (T)	159	(N)	18	(T)
pos970	100678 (G)	159 (N)	7 (A)	159	(N)	7	(A)
pos985	100689 (A)	159 (N)	1 (G)	159	(N)	1	(G)
pos510	100688 (C)	158 (N)	1 (T)	158	(N)	1	(T)
pos650	100684 (C)	158 (N)	4 (T)	158	(N)	4	(T)
pos651	100672 (T)	158 (N)	16 (C)	158	(N)	16	(C)
pos967	100687 (G)	158 (N)	2 (R)	158	(N)	2	(R)
pos976	100669 (C)	158 (N)	21 (T)	158	(N)	21	(T)
pos655	100685 (C)	157 (N)	4 (Y)	157	(N)	4	(Y)
pos931	100680 (G)	157 (N)	9 (T)	157	(N)	9	(T)
pos932	100676 (C)	157 (N)	10 (T)	157	(N)	10	(T)
pos977	100674 (C)	157 (N)	12 (T)	157	(N)	12	(T)
pos530	100686 (G)	156 (N)	7 (A)	156	(N)	7	(A)
pos534	100683 (C)	156 (N)	9 (T)	156	(N)	9	(T)
pos653	100684 (C)	156 (N)	6 (T)	156	(N)	6	(T)
pos654	100692 (T)	156 (N)	1 (Y)	156	(N)	1	(Y)
pos925	100692 (C)	156 (N)	1 (T)	156	(N)	1	(T)
pos991	100682 (T)	156 (N)	11 (C)	156	(N)	11	(C)
pos535	100636 (G)	155 (N)	49 (T)	155	(N)	49	(T)
pos604	100546 (A)	155 (T)	135 (N)	155	(T)	135	(N)
pos921	100682 (T)	155 (N)	10 (C)	155	(N)	10	(C)
pos930	100674 (C)	155 (N)	15 (T)	155	(N)	15	(T)
pos990	100692 (G)	155 (N)	1 (T)	155	(N)	1	(T)
pos511	100693 (T)	154 (N)	1 (Y)	154	(N)	1	(Y)
pos512	100695 (T)	154 (N)	0 (A)	154	(N)	0	(A)
pos652	100665 (G)	154 (N)	22 (A)	154	(N)	22	(A)
pos987	100576 (G)	154 (N)	109 (T)	154	(N)	109	(T)
pos989	100682 (G)	154 (N)	13 (T)	154	(N)	13	(T)
pos994	100693 (A)	154 (N)	1 (R)	154	(N)	1	(R)
pos995	100692 (C)	154 (N)	2 (T)	154	(N)	2	(T)
pos509	100695 (G)	153 (N)	1 (K)	153	(N)	1	(K)
pos531	100692 (A)	153 (N)	2 (R)	153	(N)	2	(R)
pos536	100677 (G)	153 (N)	10 (A)	153	(N)	10	(A)
pos986	100680 (C)	153 (N)	12 (T)	153	(N)	12	(T)
pos988	100696 (T)	153 (N)	0 (A)	153	(N)	0	(A)
pos997	100695 (T)	153 (N)	1 (C)	153	(N)	1	(C)
pos999	100588 (C)	153 (N)	102 (T)	153	(N)	102	(T)
pos1000	100693 (A)	153 (N)	3 (T)	153	(N)	3	(T)
pos1001	100603 (C)	153 (N)	51 (T)	153	(N)	51	(T)
pos529	100694 (A)	152 (N)	2 (R)	152	(N)	2	(R)
pos913	100694 (G)	152 (N)	3 (K)	152	(N)	3	(K)
pos919	100695 (T)	152 (N)	1 (C)	152	(N)	1	(C)
pos920	100697 (T)	152 (N)	0 (A)	152	(N)	0	(A)
pos993	100684 (G)	152 (N)	7 (T)	152	(N)	7	(T)
pos996	100681 (C)	152 (N)	10 (T)	152	(N)	10	(T)
pos998	100696 (A)	152 (N)	1 (T)	152	(N)	1	(T)
pos508	100694 (G)	151 (N)	2 (A)	151	(N)	2	(A)
pos533	100692 (G)	151 (N)	4 (K)	151	(N)	4	(K)
pos643	100683 (G)	151 (N)	5 (A)	151	(N)	5	(A)
pos903	100696 (G)	151 (N)	1 (T)	151	(N)	1	(T)
pos904	100694 (C)	151 (N)	3 (T)	151	(N)	3	(T)
pos992	100698 (T)	151 (N)	0 (A)	151	(N)	0	(A)
pos514	100698 (T)	150 (N)	1 (Y)	150	(N)	1	(Y)
pos532	100696 (G)	150 (N)	2 (T)	150	(N)	2	(T)
pos537	100687 (C)	150 (N)	10 (T)	150	(N)	10	(T)
pos648	100694 (T)	150 (N)	4 (C)	150	(N)	4	(C)
pos649	100676 (G)	150 (N)	18 (T)	150	(N)	18	(T)
pos912	100698 (T)	150 (N)	1 (K)	150	(N)	1	(K)
pos918	100697 (A)	150 (N)	1 (C)	150	(N)	1	(C)
pos538	100687 (A)	149 (N)	4 (T)	149	(N)	4	(T)
pos908	100699 (A)	149 (N)	1 (W)	149	(N)	1	(W)
pos911	100700 (T)	149 (N)	0 (A)	149	(N)	0	(A)
pos917	100697 (A)	149 (N)	2 (T)	149	(N)	2	(T)
pos523	100701 (G)	148 (N)	0 (A)	148	(N)	0	(A)
pos910	100696 (A)	148 (N)	4 (G)	148	(N)	4	(G)
pos1024	100701 (A)	148 (N)	0 (T)	148	(N)	0	(T)
pos507	100669 (A)	146 (N)	25 (W)	146	(N)	25	(W)
pos630	100662 (G)	146 (N)	32 (T)	146	(N)	32	(T)
pos647	100672 (A)	146 (N)	26 (C)	146	(N)	26	(C)
pos907	100703 (C)	146 (N)	0 (A)	146	(N)	0	(A)
pos1026	100699 (A)	146 (N)	2 (R)	146	(N)	2	(R)
pos645	100703 (T)	145 (N)	1 (C)	145	(N)	1	(C)
pos718	100697 (C)	145 (N)	5 (Y)	145	(N)	5	(Y)
pos905	100700 (C)	145 (N)	3 (S)	145	(N)	3	(S)
pos1023	100575 (C)	145 (N)	121 (T)	145	(N)	121	(T)
pos1025	100704 (A)	145 (N)	0 (T)	145	(N)	0	(T)
pos519	100684 (A)	144 (N)	10 (T)	144	(N)	10	(T)
pos526	100702 (A)	144 (N)	2 (G)	144	(N)	2	(G)
pos632	100649 (C)	144 (N)	52 (T)	144	(N)	52	(T)
pos524	100702 (G)	143 (N)	3 (K)	143	(N)	3	(K)
pos525	100687 (G)	143 (N)	8 (T)	143	(N)	8	(T)
pos626	100459 (G)	143 (N)	127 (T)	143	(N)	127	(T)
pos633	100703 (T)	143 (N)	2 (Y)	143	(N)	2	(Y)
pos634	100672 (G)	143 (N)	30 (T)	143	(N)	30	(T)
pos902	100702 (G)	143 (N)	2 (K)	143	(N)	2	(K)
pos517	100703 (G)	142 (N)	2 (R)	142	(N)	2	(R)
pos527	100706 (G)	142 (N)	1 (R)	142	(N)	1	(R)
pos528	100704 (C)	142 (N)	1 (T)	142	(N)	1	(T)
pos539	100538 (G)	142 (N)	123 (T)	142	(N)	123	(T)
pos646	100698 (G)	142 (N)	3 (T)	142	(N)	3	(T)
pos719	100706 (A)	142 (N)	1 (T)	142	(N)	1	(T)
pos784	100707 (C)	142 (N)	0 (A)	142	(N)	0	(A)
pos785	100706 (G)	142 (N)	1 (A)	142	(N)	1	(A)
pos909	100707 (A)	142 (N)	0 (T)	142	(N)	0	(T)
pos629	100703 (T)	141 (N)	4 (C)	141	(N)	4	(C)
pos631	100681 (G)	141 (N)	20 (T)	141	(N)	20	(T)
pos787	100707 (A)	141 (N)	1 (G)	141	(N)	1	(G)
pos795	100701 (T)	141 (N)	6 (C)	141	(N)	6	(C)
pos797	100708 (A)	141 (N)	0 (T)	141	(N)	0	(T)
pos516	100692 (C)	140 (N)	17 (T)	140	(N)	17	(T)
pos520	100697 (G)	140 (N)	6 (K)	140	(N)	6	(K)
pos627	100671 (A)	140 (N)	24 (C)	140	(N)	24	(C)
pos786	100708 (T)	140 (N)	1 (C)	140	(N)	1	(C)
pos798	100704 (A)	140 (N)	2 (G)	140	(N)	2	(G)
pos515	100709 (A)	139 (N)	1 (W)	139	(N)	1	(W)
pos518	100694 (C)	139 (N)	11 (T)	139	(N)	11	(T)
pos628	100709 (A)	139 (N)	1 (G)	139	(N)	1	(G)
pos788	100696 (C)	139 (N)	13 (T)	139	(N)	13	(T)
pos789	100707 (T)	139 (N)	2 (W)	139	(N)	2	(W)
pos521	100711 (A)	138 (N)	0 (T)	138	(N)	0	(T)
pos625	100709 (A)	138 (N)	1 (G)	138	(N)	1	(G)
pos642	100694 (C)	138 (N)	16 (T)	138	(N)	16	(T)
pos790	100709 (G)	138 (N)	1 (T)	138	(N)	1	(T)
pos792	100711 (C)	138 (N)	0 (A)	138	(N)	0	(A)
pos540	100708 (T)	137 (N)	3 (C)	137	(N)	3	(C)
pos607	100704 (A)	137 (N)	7 (G)	137	(N)	7	(G)
pos637	100688 (A)	137 (N)	10 (T)	137	(N)	10	(T)
pos640	100704 (G)	137 (N)	5 (T)	137	(N)	5	(T)
pos641	100707 (G)	137 (N)	3 (T)	137	(N)	3	(T)
pos791	100711 (C)	137 (N)	1 (Y)	137	(N)	1	(Y)
pos793	100710 (A)	137 (N)	1 (G)	137	(N)	1	(G)
pos100	100688 (G)	136 (T)	23 (N)	136	(T)	23	(N)
pos522	100696 (A)	136 (N)	14 (G)	136	(N)	14	(G)
pos613	100709 (A)	136 (N)	2 (R)	136	(N)	2	(R)
pos638	100705 (A)	136 (N)	4 (T)	136	(N)	4	(T)
pos779	100709 (A)	136 (N)	4 (T)	136	(N)	4	(T)
pos780	100713 (A)	136 (N)	0 (T)	136	(N)	0	(T)
pos800	100676 (C)	136 (N)	29 (T)	136	(N)	29	(T)
pos803	100713 (A)	136 (N)	0 (T)	136	(N)	0	(T)
pos804	100609 (C)	136 (N)	96 (T)	136	(N)	96	(T)
pos805	100708 (A)	136 (N)	5 (G)	136	(N)	5	(G)
pos815	100711 (A)	136 (N)	1 (T)	136	(N)	1	(T)
pos612	100705 (A)	135 (N)	6 (G)	135	(N)	6	(G)
pos615	100706 (T)	135 (N)	6 (C)	135	(N)	6	(C)
pos635	100663 (G)	135 (N)	45 (T)	135	(N)	45	(T)
pos796	100714 (A)	135 (N)	0 (T)	135	(N)	0	(T)
pos802	100714 (T)	135 (N)	0 (A)	135	(N)	0	(A)
pos816	100706 (A)	135 (N)	4 (G)	135	(N)	4	(G)
pos850	100711 (G)	135 (N)	2 (R)	135	(N)	2	(R)
pos636	100702 (C)	134 (N)	10 (T)	134	(N)	10	(T)
pos644	100668 (G)	134 (N)	36 (T)	134	(N)	36	(T)
pos781	100715 (A)	134 (N)	0 (T)	134	(N)	0	(T)
pos783	100712 (A)	134 (N)	3 (G)	134	(N)	3	(G)
pos794	100694 (C)	134 (N)	17 (T)	134	(N)	17	(T)
pos801	100712 (A)	134 (N)	3 (T)	134	(N)	3	(T)
pos606	100705 (T)	133 (N)	6 (C)	133	(N)	6	(C)
pos639	100701 (T)	133 (N)	14 (C)	133	(N)	14	(C)
pos774	100715 (T)	133 (N)	1 (C)	133	(N)	1	(C)
pos799	100705 (G)	133 (N)	7 (C)	133	(N)	7	(C)
pos817	100695 (G)	133 (N)	19 (T)	133	(N)	19	(T)
pos806	100715 (A)	132 (N)	1 (R)	132	(N)	1	(R)
pos807	100714 (T)	132 (N)	2 (Y)	132	(N)	2	(Y)
pos808	100692 (G)	132 (N)	16 (T)	132	(N)	16	(T)
pos849	100715 (A)	132 (N)	1 (G)	132	(N)	1	(G)
pos782	100718 (A)	131 (N)	0 (T)	131	(N)	0	(T)
pos814	100716 (C)	131 (N)	2 (Y)	131	(N)	2	(Y)
pos819	100715 (T)	131 (N)	2 (A)	131	(N)	2	(A)
pos848	100718 (A)	131 (N)	0 (T)	131	(N)	0	(T)
pos602	100716 (G)	130 (N)	1 (A)	130	(N)	1	(A)
pos621	100712 (T)	130 (N)	3 (C)	130	(N)	3	(C)
pos776	100717 (G)	130 (N)	2 (R)	130	(N)	2	(R)
pos813	100700 (A)	130 (N)	18 (T)	130	(N)	18	(T)
pos818	100711 (C)	130 (N)	8 (Y)	130	(N)	8	(Y)
pos820	100717 (T)	130 (N)	1 (K)	130	(N)	1	(K)
pos845	100708 (C)	130 (N)	10 (T)	130	(N)	10	(T)
pos847	100716 (C)	130 (N)	1 (A)	130	(N)	1	(A)
pos851	100716 (G)	130 (N)	2 (A)	130	(N)	2	(A)
pos603	100713 (C)	129 (N)	6 (T)	129	(N)	6	(T)
pos720	100720 (A)	129 (N)	0 (T)	129	(N)	0	(T)
pos844	100719 (A)	129 (N)	1 (M)	129	(N)	1	(M)
pos542	100718 (A)	128 (N)	2 (R)	128	(N)	2	(R)
pos617	100636 (C)	128 (N)	83 (T)	128	(N)	83	(T)
pos846	100680 (C)	128 (N)	39 (T)	128	(N)	39	(T)
pos855	100703 (T)	128 (N)	14 (C)	128	(N)	14	(C)
pos616	100681 (T)	127 (N)	40 (C)	127	(N)	40	(C)
pos810	100721 (A)	127 (N)	1 (R)	127	(N)	1	(R)
pos544	100673 (G)	126 (N)	35 (T)	126	(N)	35	(T)
pos618	100720 (T)	126 (N)	2 (Y)	126	(N)	2	(Y)
pos620	100640 (C)	126 (N)	73 (T)	126	(N)	73	(T)
pos809	100722 (T)	126 (N)	1 (Y)	126	(N)	1	(Y)
pos843	100723 (A)	126 (N)	0 (T)	126	(N)	0	(T)
pos584	100560 (G)	125 (N)	112 (T)	125	(N)	112	(T)
pos601	100713 (A)	125 (N)	5 (T)	125	(N)	5	(T)
pos619	100698 (C)	125 (N)	22 (T)	125	(N)	22	(T)
pos775	100721 (C)	125 (N)	1 (T)	125	(N)	1	(T)
pos811	100717 (A)	125 (N)	7 (G)	125	(N)	7	(G)
pos541	100722 (C)	124 (N)	2 (G)	124	(N)	2	(G)
pos543	100721 (A)	124 (N)	3 (W)	124	(N)	3	(W)
pos545	100723 (C)	123 (N)	3 (T)	123	(N)	3	(T)
pos622	100715 (G)	123 (N)	8 (T)	123	(N)	8	(T)
pos624	100724 (T)	123 (N)	1 (Y)	123	(N)	1	(Y)
pos777	100712 (G)	123 (N)	5 (A)	123	(N)	5	(A)
pos778	100726 (C)	123 (N)	0 (A)	123	(N)	0	(A)
pos821	100726 (T)	123 (N)	0 (A)	123	(N)	0	(A)
pos823	100724 (G)	123 (N)	1 (C)	123	(N)	1	(C)
pos832	100725 (G)	123 (N)	1 (K)	123	(N)	1	(K)
pos842	100695 (A)	123 (N)	22 (T)	123	(N)	22	(T)
pos856	100726 (T)	123 (N)	0 (A)	123	(N)	0	(A)
pos550	100720 (T)	122 (N)	5 (C)	122	(N)	5	(C)
pos773	100726 (C)	122 (N)	1 (M)	122	(N)	1	(M)
pos812	100694 (C)	122 (N)	28 (T)	122	(N)	28	(T)
pos547	100725 (T)	121 (N)	1 (A)	121	(N)	1	(A)
pos549	100723 (T)	121 (N)	2 (A)	121	(N)	2	(A)
pos772	100726 (C)	121 (N)	2 (T)	121	(N)	2	(T)
pos858	100726 (T)	121 (N)	2 (K)	121	(N)	2	(K)
pos859	100728 (G)	121 (N)	0 (A)	121	(N)	0	(A)
pos568	100677 (A)	120 (N)	48 (G)	120	(N)	48	(G)
pos582	100715 (A)	120 (N)	7 (G)	120	(N)	7	(G)
pos826	100729 (A)	120 (N)	0 (T)	120	(N)	0	(T)
pos852	100726 (A)	120 (N)	1 (T)	120	(N)	1	(T)
pos853	100728 (A)	120 (N)	1 (C)	120	(N)	1	(C)
pos854	100729 (A)	120 (N)	0 (T)	120	(N)	0	(T)
pos102	100706 (G)	119 (T)	20 (N)	119	(T)	20	(N)
pos551	100725 (C)	119 (N)	2 (T)	119	(N)	2	(T)
pos552	100728 (T)	119 (N)	1 (Y)	119	(N)	1	(Y)
pos594	100722 (T)	119 (N)	6 (C)	119	(N)	6	(C)
pos825	100719 (C)	119 (N)	10 (T)	119	(N)	10	(T)
pos857	100729 (T)	119 (N)	1 (Y)	119	(N)	1	(Y)
pos861	100705 (G)	119 (N)	12 (T)	119	(N)	12	(T)
pos1027	100708 (G)	119 (N)	9 (T)	119	(N)	9	(T)
pos553	100642 (C)	118 (N)	74 (T)	118	(N)	74	(T)
pos583	100710 (A)	118 (N)	11 (C)	118	(N)	11	(C)
pos588	100708 (T)	118 (N)	20 (C)	118	(N)	20	(C)
pos824	100728 (G)	118 (N)	3 (K)	118	(N)	3	(K)
pos827	100714 (G)	118 (N)	15 (T)	118	(N)	15	(T)
pos828	100727 (A)	118 (N)	4 (G)	118	(N)	4	(G)
pos860	100728 (G)	118 (N)	1 (T)	118	(N)	1	(T)
pos1028	100728 (A)	118 (N)	1 (T)	118	(N)	1	(T)
pos504	100730 (A)	117 (N)	1 (T)	117	(N)	1	(T)
pos546	100720 (C)	117 (N)	9 (T)	117	(N)	9	(T)
pos589	100723 (T)	117 (N)	6 (A)	117	(N)	6	(A)
pos829	100730 (C)	117 (N)	1 (T)	117	(N)	1	(T)
pos830	100731 (G)	117 (N)	1 (K)	117	(N)	1	(K)
pos901	100732 (T)	117 (N)	0 (A)	117	(N)	0	(A)
pos577	100731 (A)	116 (N)	1 (T)	116	(N)	1	(T)
pos587	100683 (A)	116 (N)	36 (G)	116	(N)	36	(G)
pos831	100730 (T)	116 (N)	3 (C)	116	(N)	3	(C)
pos899	100732 (A)	116 (N)	1 (T)	116	(N)	1	(T)
pos1029	100730 (T)	116 (N)	2 (C)	116	(N)	2	(C)
pos554	100694 (G)	115 (N)	16 (T)	115	(N)	16	(T)
pos566	100724 (G)	115 (N)	9 (A)	115	(N)	9	(A)
pos567	100731 (T)	115 (N)	2 (Y)	115	(N)	2	(Y)
pos579	100720 (T)	115 (N)	14 (C)	115	(N)	14	(C)
pos585	100724 (A)	115 (N)	8 (G)	115	(N)	8	(G)
pos592	100732 (A)	115 (N)	2 (R)	115	(N)	2	(R)
pos867	100663 (G)	115 (N)	47 (T)	115	(N)	47	(T)
pos330	100674 (C)	114 (T)	32 (Y)	114	(T)	32	(Y)
pos564	100729 (A)	114 (N)	5 (G)	114	(N)	5	(G)
pos580	100716 (T)	114 (N)	16 (G)	114	(N)	16	(G)
pos591	100730 (A)	114 (N)	2 (C)	114	(N)	2	(C)
pos598	100730 (G)	114 (N)	5 (A)	114	(N)	5	(A)
pos599	100731 (G)	114 (N)	3 (A)	114	(N)	3	(A)
pos600	100726 (C)	114 (N)	4 (T)	114	(N)	4	(T)
pos862	100733 (G)	114 (N)	2 (A)	114	(N)	2	(A)
pos897	100735 (A)	114 (N)	0 (T)	114	(N)	0	(T)
pos555	100730 (T)	113 (N)	3 (C)	113	(N)	3	(C)
pos556	100730 (T)	113 (N)	5 (C)	113	(N)	5	(C)
pos559	100735 (T)	113 (N)	1 (Y)	113	(N)	1	(Y)
pos560	100635 (C)	113 (N)	96 (T)	113	(N)	96	(T)
pos561	100733 (A)	113 (N)	1 (G)	113	(N)	1	(G)
pos586	100732 (A)	113 (N)	2 (M)	113	(N)	2	(M)
pos593	100709 (C)	113 (N)	23 (T)	113	(N)	23	(T)
pos863	100735 (A)	113 (N)	1 (R)	113	(N)	1	(R)
pos898	100685 (C)	113 (N)	43 (T)	113	(N)	43	(T)
pos214	100674 (G)	112 (A)	49 (N)	112	(A)	49	(N)
pos506	100723 (A)	112 (N)	12 (G)	112	(N)	12	(G)
pos570	100724 (T)	112 (N)	10 (G)	112	(N)	10	(G)
pos833	100737 (G)	112 (N)	0 (A)	112	(N)	0	(A)
pos900	100727 (T)	112 (N)	5 (A)	112	(N)	5	(A)
pos241	100688 (G)	111 (T)	45 (N)	111	(T)	45	(N)
pos558	100727 (C)	111 (N)	10 (T)	111	(N)	10	(T)
pos565	100736 (C)	111 (N)	1 (A)	111	(N)	1	(A)
pos597	100711 (A)	111 (N)	17 (T)	111	(N)	17	(T)
pos835	100725 (C)	111 (N)	9 (T)	111	(N)	9	(T)
pos864	100715 (C)	111 (N)	21 (T)	111	(N)	21	(T)
pos435	100705 (C)	110 (T)	19 (N)	110	(T)	19	(N)
pos557	100643 (C)	110 (N)	80 (A)	110	(N)	80	(A)
pos571	100689 (C)	110 (N)	35 (T)	110	(N)	35	(T)
pos770	100739 (A)	110 (N)	0 (T)	110	(N)	0	(T)
pos865	100733 (C)	110 (N)	2 (Y)	110	(N)	2	(Y)
pos866	100737 (A)	110 (N)	1 (T)	110	(N)	1	(T)
pos895	100739 (A)	110 (N)	0 (T)	110	(N)	0	(T)
pos896	100738 (A)	110 (N)	1 (C)	110	(N)	1	(C)
pos505	100739 (A)	109 (N)	1 (R)	109	(N)	1	(R)
pos562	100704 (T)	109 (N)	33 (C)	109	(N)	33	(C)
pos576	100623 (C)	109 (N)	91 (T)	109	(N)	91	(T)
pos834	100739 (T)	109 (N)	1 (C)	109	(N)	1	(C)
pos839	100724 (A)	109 (N)	16 (T)	109	(N)	16	(T)
pos841	100738 (C)	109 (N)	2 (A)	109	(N)	2	(A)
pos258	100703 (C)	108 (T)	34 (N)	108	(T)	34	(N)
pos573	100663 (C)	108 (N)	71 (T)	108	(N)	71	(T)
pos771	100651 (G)	108 (N)	89 (A)	108	(N)	89	(A)
pos837	100739 (A)	108 (N)	1 (G)	108	(N)	1	(G)
pos838	100738 (G)	108 (N)	3 (K)	108	(N)	3	(K)
pos1030	100712 (C)	108 (N)	28 (T)	108	(N)	28	(T)
pos575	100740 (A)	107 (N)	1 (G)	107	(N)	1	(G)
pos836	100728 (C)	107 (N)	11 (T)	107	(N)	11	(T)
pos109	100719 (T)	106 (C)	21 (N)	106	(C)	21	(N)
pos840	100743 (A)	106 (N)	0 (T)	106	(N)	0	(T)
pos868	100740 (G)	106 (N)	2 (C)	106	(N)	2	(C)
pos877	100742 (A)	106 (N)	1 (R)	106	(N)	1	(R)
pos879	100742 (A)	106 (N)	1 (G)	106	(N)	1	(G)
pos500	100744 (T)	105 (N)	0 (A)	105	(N)	0	(A)
pos572	100698 (G)	105 (N)	34 (T)	105	(N)	34	(T)
pos574	100736 (A)	105 (N)	4 (G)	105	(N)	4	(G)
pos894	100661 (C)	105 (N)	78 (T)	105	(N)	78	(T)
pos250	100706 (A)	104 (G)	39 (N)	104	(G)	39	(N)
pos486	100628 (T)	104 (C)	73 (Y)	104	(C)	73	(Y)
pos872	100744 (T)	104 (N)	1 (W)	104	(N)	1	(W)
pos874	100736 (A)	103 (N)	8 (G)	103	(N)	8	(G)
pos878	100746 (G)	103 (N)	0 (A)	103	(N)	0	(A)
pos1031	100730 (C)	103 (N)	12 (T)	103	(N)	12	(T)
pos888	100744 (T)	102 (N)	3 (C)	102	(N)	3	(C)
pos355	100715 (G)	101 (T)	23 (N)	101	(T)	23	(N)
pos503	100718 (C)	101 (N)	24 (A)	101	(N)	24	(A)
pos869	100748 (A)	101 (N)	0 (T)	101	(N)	0	(T)
pos893	100748 (A)	101 (N)	0 (T)	101	(N)	0	(T)
pos1032	100747 (A)	101 (N)	1 (G)	101	(N)	1	(G)
pos883	100747 (G)	100 (N)	2 (K)	100	(N)	2	(K)
pos502	100686 (C)	99 (N)	54 (T)	99	(N)	54	(T)
pos870	100740 (A)	99 (N)	10 (C)	99	(N)	10	(C)
pos873	100750 (A)	99 (N)	0 (T)	99	(N)	0	(T)
pos880	100747 (C)	99 (N)	2 (A)	99	(N)	2	(A)
pos882	100748 (A)	99 (N)	2 (R)	99	(N)	2	(R)
pos876	100716 (C)	98 (N)	31 (T)	98	(N)	31	(T)
pos884	100750 (G)	98 (N)	1 (K)	98	(N)	1	(K)
pos889	100745 (G)	98 (N)	4 (T)	98	(N)	4	(T)
pos892	100748 (T)	98 (N)	3 (C)	98	(N)	3	(C)
pos1033	100751 (A)	98 (N)	0 (T)	98	(N)	0	(T)
pos501	100741 (G)	97 (N)	10 (T)	97	(N)	10	(T)
pos890	100748 (A)	97 (N)	2 (R)	97	(N)	2	(R)
pos891	100752 (T)	97 (N)	0 (A)	97	(N)	0	(A)
pos769	100753 (A)	96 (N)	0 (T)	96	(N)	0	(T)
pos881	100748 (A)	96 (N)	4 (T)	96	(N)	4	(T)
pos1034	100750 (A)	95 (N)	3 (C)	95	(N)	3	(C)
pos1037	100756 (T)	92 (N)	1 (A)	92	(N)	1	(A)
pos1035	100755 (T)	91 (N)	3 (C)	91	(N)	3	(C)
pos1039	100757 (A)	91 (N)	1 (R)	91	(N)	1	(R)
pos1228	100757 (T)	91 (N)	1 (K)	91	(N)	1	(K)
pos466	100737 (G)	90 (T)	20 (N)	90	(T)	20	(N)
pos740	100718 (C)	90 (T)	28 (N)	90	(T)	28	(N)
pos1036	100757 (T)	90 (N)	1 (G)	90	(N)	1	(G)
pos417	100728 (G)	89 (T)	23 (N)	89	(T)	23	(N)
pos1038	100720 (C)	89 (N)	31 (T)	89	(N)	31	(T)
pos1040	100758 (A)	89 (N)	1 (G)	89	(N)	1	(G)
pos1041	100757 (A)	89 (N)	1 (T)	89	(N)	1	(T)
pos886	100764 (A)	83 (N)	1 (T)	83	(N)	1	(T)
pos887	100746 (C)	83 (N)	19 (T)	83	(N)	19	(T)
pos1042	100696 (G)	82 (N)	46 (C)	82	(N)	46	(C)
pos885	100768 (A)	80 (N)	1 (G)	80	(N)	1	(G)
pos1043	100763 (A)	80 (N)	2 (M)	80	(N)	2	(M)
pos105	100704 (G)	73 (T)	32 (A)	73	(T)	32	(A)
pos430	100707 (G)	73 (T)	25 (C)	73	(T)	25	(C)
pos1229	100769 (C)	73 (N)	5 (T)	73	(N)	5	(T)
pos88	100758 (G)	71 (A)	12 (N)	71	(A)	12	(N)
pos1230	100770 (C)	69 (N)	7 (T)	69	(N)	7	(T)
pos118	100759 (C)	68 (T)	19 (N)	68	(T)	19	(N)
pos1237	100780 (A)	68 (N)	1 (G)	68	(N)	1	(G)
pos378	100750 (C)	66 (T)	24 (N)	66	(T)	24	(N)
pos71	100742 (C)	64 (A)	26 (T)	64	(A)	26	(T)
pos163	100767 (G)	64 (T)	14 (N)	64	(T)	14	(N)
pos721	100782 (C)	64 (N)	2 (Y)	64	(N)	2	(Y)
pos1231	100782 (A)	64 (N)	2 (T)	64	(N)	2	(T)
pos1232	100785 (T)	64 (N)	0 (A)	64	(N)	0	(A)
pos17	100778 (C)	62 (T)	3 (N)	62	(T)	3	(N)
pos1233	100784 (G)	62 (N)	3 (K)	62	(N)	3	(K)
pos1234	100780 (A)	62 (N)	2 (G)	62	(N)	2	(G)
pos1235	100779 (G)	62 (N)	4 (A)	62	(N)	4	(A)
pos722	100784 (A)	61 (N)	3 (T)	61	(N)	3	(T)
pos725	100784 (A)	61 (N)	3 (G)	61	(N)	3	(G)
pos1236	100763 (C)	61 (N)	21 (T)	61	(N)	21	(T)
pos27	100766 (G)	60 (T)	7 (C)	60	(T)	7	(C)
pos723	100790 (A)	59 (N)	0 (T)	59	(N)	0	(T)
pos724	100788 (C)	59 (N)	2 (Y)	59	(N)	2	(Y)
pos95	100766 (G)	58 (A)	17 (N)	58	(A)	17	(N)
pos726	100788 (A)	58 (N)	1 (G)	58	(N)	1	(G)
pos759	100728 (G)	58 (A)	44 (N)	58	(A)	44	(N)
pos727	100751 (G)	57 (N)	28 (T)	57	(N)	28	(T)
pos752	100750 (C)	57 (T)	38 (N)	57	(T)	38	(N)
pos447	100761 (C)	56 (T)	20 (N)	56	(T)	20	(N)
pos758	100784 (A)	54 (N)	4 (C)	54	(N)	4	(C)
pos471	100756 (C)	53 (T)	24 (N)	53	(T)	24	(N)
pos180	100764 (C)	52 (T)	25 (N)	52	(T)	25	(N)
pos432	100772 (T)	52 (C)	20 (N)	52	(C)	20	(N)
pos728	100794 (G)	52 (N)	2 (A)	52	(N)	2	(A)
pos731	100796 (A)	52 (N)	1 (T)	52	(N)	1	(T)
pos216	100796 (T)	51 (N)	2 (C)	51	(N)	2	(C)
pos484	100795 (C)	51 (N)	2 (T)	51	(N)	2	(T)
pos499	100793 (T)	51 (N)	4 (C)	51	(N)	4	(C)
pos734	100797 (C)	51 (N)	1 (M)	51	(N)	1	(M)
pos9	100779 (T)	50 (C)	18 (A)	50	(C)	18	(A)
pos215	100797 (T)	50 (N)	1 (C)	50	(N)	1	(C)
pos452	100774 (C)	50 (T)	19 (N)	50	(T)	19	(N)
pos729	100794 (C)	50 (N)	3 (T)	50	(N)	3	(T)
pos730	100793 (C)	50 (N)	5 (M)	50	(N)	5	(M)
pos210	100796 (A)	49 (N)	3 (G)	49	(N)	3	(G)
pos733	100794 (A)	49 (N)	5 (G)	49	(N)	5	(G)
pos756	100781 (T)	49 (N)	8 (A)	49	(N)	8	(A)
pos757	100787 (G)	49 (N)	10 (K)	49	(N)	10	(K)
pos1075	100769 (G)	49 (T)	26 (N)	49	(T)	26	(N)
pos123	100737 (G)	48 (T)	35 (A)	48	(T)	35	(A)
pos212	100800 (G)	48 (N)	1 (K)	48	(N)	1	(K)
pos218	100800 (C)	48 (N)	1 (H)	48	(N)	1	(H)
pos732	100800 (A)	48 (N)	1 (R)	48	(N)	1	(R)
pos760	100775 (G)	48 (N)	11 (K)	48	(N)	11	(K)
pos206	100799 (G)	47 (N)	1 (K)	47	(N)	1	(K)
pos208	100798 (C)	47 (N)	2 (Y)	47	(N)	2	(Y)
pos209	100798 (A)	47 (N)	2 (G)	47	(N)	2	(G)
pos211	100800 (G)	47 (N)	1 (K)	47	(N)	1	(K)
pos213	100780 (C)	47 (N)	19 (T)	47	(N)	19	(T)
pos217	100802 (C)	47 (N)	0 (A)	47	(N)	0	(A)
pos219	100775 (A)	47 (N)	17 (T)	47	(N)	17	(T)
pos495	100799 (A)	47 (N)	1 (T)	47	(N)	1	(T)
pos103	100770 (G)	46 (T)	21 (N)	46	(T)	21	(N)
pos185	100773 (A)	46 (T)	29 (N)	46	(T)	29	(N)
pos205	100803 (G)	46 (N)	0 (A)	46	(N)	0	(A)
pos207	100796 (A)	46 (N)	5 (T)	46	(N)	5	(T)
pos497	100776 (C)	46 (N)	25 (T)	46	(N)	25	(T)
pos498	100801 (A)	46 (N)	1 (T)	46	(N)	1	(T)
pos755	100785 (C)	46 (N)	9 (T)	46	(N)	9	(T)
pos761	100775 (C)	46 (N)	21 (Y)	46	(N)	21	(Y)
pos204	100803 (A)	45 (N)	1 (G)	45	(N)	1	(G)
pos220	100804 (A)	45 (N)	0 (T)	45	(N)	0	(T)
pos222	100803 (T)	45 (N)	1 (Y)	45	(N)	1	(Y)
pos240	100804 (A)	45 (N)	0 (T)	45	(N)	0	(T)
pos492	100764 (A)	45 (N)	37 (G)	45	(N)	37	(G)
pos494	100798 (C)	45 (N)	5 (T)	45	(N)	5	(T)
pos496	100803 (A)	45 (N)	1 (R)	45	(N)	1	(R)
pos1059	100784 (G)	45 (T)	14 (N)	45	(T)	14	(N)
pos52	100775 (G)	44 (T)	13 (A)	44	(T)	13	(A)
pos221	100804 (T)	44 (N)	1 (C)	44	(N)	1	(C)
pos242	100805 (A)	44 (N)	0 (T)	44	(N)	0	(T)
pos356	100780 (C)	44 (T)	24 (N)	44	(T)	24	(N)
pos454	100782 (G)	44 (T)	19 (N)	44	(T)	19	(N)
pos488	100800 (A)	44 (N)	1 (T)	44	(N)	1	(T)
pos493	100804 (A)	44 (N)	1 (C)	44	(N)	1	(C)
pos248	100801 (A)	43 (N)	3 (G)	43	(N)	3	(G)
pos747	100800 (A)	43 (N)	5 (G)	43	(N)	5	(G)
pos754	100760 (G)	43 (N)	36 (T)	43	(N)	36	(T)
pos762	100795 (T)	43 (N)	8 (Y)	43	(N)	8	(Y)
pos224	100807 (A)	42 (N)	0 (T)	42	(N)	0	(T)
pos243	100804 (T)	42 (N)	2 (C)	42	(N)	2	(C)
pos485	100781 (C)	42 (N)	25 (T)	42	(N)	25	(T)
pos744	100799 (G)	42 (N)	2 (A)	42	(N)	2	(A)
pos763	100797 (T)	42 (N)	5 (Y)	42	(N)	5	(Y)
pos764	100791 (C)	42 (N)	7 (Y)	42	(N)	7	(Y)
pos202	100803 (C)	41 (N)	4 (Y)	41	(N)	4	(Y)
pos203	100797 (G)	41 (N)	6 (T)	41	(N)	6	(T)
pos223	100808 (A)	41 (N)	0 (T)	41	(N)	0	(T)
pos239	100779 (C)	41 (N)	22 (T)	41	(N)	22	(T)
pos246	100769 (C)	41 (N)	38 (T)	41	(N)	38	(T)
pos487	100803 (C)	41 (N)	5 (A)	41	(N)	5	(A)
pos753	100804 (T)	41 (N)	2 (C)	41	(N)	2	(C)
pos196	100809 (T)	40 (N)	0 (A)	40	(N)	0	(A)
pos247	100809 (C)	40 (N)	0 (A)	40	(N)	0	(A)
pos253	100808 (G)	40 (N)	1 (R)	40	(N)	1	(R)
pos256	100809 (T)	40 (N)	0 (A)	40	(N)	0	(A)
pos489	100806 (A)	40 (N)	3 (G)	40	(N)	3	(G)
pos490	100806 (G)	40 (N)	2 (A)	40	(N)	2	(A)
pos748	100806 (T)	40 (N)	3 (C)	40	(N)	3	(C)
pos749	100807 (C)	40 (N)	2 (T)	40	(N)	2	(T)
pos750	100782 (T)	40 (N)	22 (C)	40	(N)	22	(C)
pos766	100794 (A)	40 (N)	12 (W)	40	(N)	12	(W)
pos198	100800 (C)	39 (N)	9 (T)	39	(N)	9	(T)
pos201	100808 (T)	39 (N)	2 (Y)	39	(N)	2	(Y)
pos244	100805 (G)	39 (N)	3 (K)	39	(N)	3	(K)
pos245	100810 (A)	39 (N)	0 (T)	39	(N)	0	(T)
pos249	100808 (A)	39 (N)	2 (G)	39	(N)	2	(G)
pos252	100809 (T)	39 (N)	1 (G)	39	(N)	1	(G)
pos254	100807 (G)	39 (N)	2 (S)	39	(N)	2	(S)
pos491	100806 (G)	39 (N)	2 (T)	39	(N)	2	(T)
pos745	100808 (A)	39 (N)	2 (W)	39	(N)	2	(W)
pos746	100805 (A)	39 (N)	2 (W)	39	(N)	2	(W)
pos765	100809 (T)	39 (N)	1 (C)	39	(N)	1	(C)
pos48	100789 (G)	38 (T)	10 (A)	38	(T)	10	(A)
pos200	100802 (C)	38 (N)	6 (T)	38	(N)	6	(T)
pos235	100809 (A)	38 (N)	1 (T)	38	(N)	1	(T)
pos255	100797 (C)	38 (N)	14 (T)	38	(N)	14	(T)
pos257	100810 (A)	38 (N)	1 (T)	38	(N)	1	(T)
pos276	100809 (A)	38 (N)	1 (C)	38	(N)	1	(C)
pos483	100783 (T)	38 (C)	27 (N)	38	(C)	27	(N)
pos197	100812 (T)	37 (N)	0 (A)	37	(N)	0	(A)
pos226	100812 (A)	37 (N)	0 (T)	37	(N)	0	(T)
pos237	100807 (T)	37 (N)	4 (C)	37	(N)	4	(C)
pos251	100811 (T)	37 (N)	1 (K)	37	(N)	1	(K)
pos401	100785 (C)	37 (T)	27 (N)	37	(T)	27	(N)
pos474	100786 (G)	37 (T)	21 (N)	37	(T)	21	(N)
pos751	100801 (G)	37 (N)	6 (T)	37	(N)	6	(T)
pos767	100808 (A)	37 (N)	2 (R)	37	(N)	2	(R)
pos768	100791 (G)	37 (N)	11 (K)	37	(N)	11	(K)
pos104	100787 (C)	36 (T)	20 (N)	36	(T)	20	(N)
pos193	100811 (A)	36 (N)	1 (T)	36	(N)	1	(T)
pos195	100811 (A)	36 (N)	1 (G)	36	(N)	1	(G)
pos225	100803 (C)	36 (N)	7 (T)	36	(N)	7	(T)
pos227	100797 (C)	36 (N)	15 (T)	36	(N)	15	(T)
pos230	100813 (A)	36 (N)	0 (T)	36	(N)	0	(T)
pos231	100812 (T)	36 (N)	1 (Y)	36	(N)	1	(Y)
pos232	100813 (A)	36 (N)	0 (T)	36	(N)	0	(T)
pos234	100800 (C)	36 (N)	10 (T)	36	(N)	10	(T)
pos236	100800 (G)	36 (N)	8 (A)	36	(N)	8	(A)
pos238	100800 (C)	36 (N)	10 (T)	36	(N)	10	(T)
pos403	100802 (A)	36 (N)	10 (M)	36	(N)	10	(M)
pos407	100812 (A)	36 (N)	1 (G)	36	(N)	1	(G)
pos408	100802 (G)	36 (N)	6 (A)	36	(N)	6	(A)
pos1245	100795 (C)	36 (T)	15 (N)	36	(T)	15	(N)
pos53	100798 (G)	35 (T)	10 (N)	35	(T)	10	(N)
pos194	100805 (A)	35 (N)	7 (G)	35	(N)	7	(G)
pos229	100814 (A)	35 (N)	0 (T)	35	(N)	0	(T)
pos233	100812 (G)	35 (N)	2 (K)	35	(N)	2	(K)
pos267	100813 (A)	35 (N)	1 (G)	35	(N)	1	(G)
pos743	100811 (A)	35 (N)	2 (G)	35	(N)	2	(G)
pos21	100808 (A)	34 (C)	5 (N)	34	(C)	5	(N)
pos192	100809 (T)	34 (N)	4 (C)	34	(N)	4	(C)
pos228	100814 (C)	34 (N)	1 (G)	34	(N)	1	(G)
pos259	100814 (T)	34 (N)	1 (Y)	34	(N)	1	(Y)
pos265	100815 (A)	34 (N)	0 (T)	34	(N)	0	(T)
pos266	100799 (G)	34 (N)	9 (T)	34	(N)	9	(T)
pos269	100812 (C)	34 (N)	2 (T)	34	(N)	2	(T)
pos279	100814 (A)	34 (N)	1 (T)	34	(N)	1	(T)
pos288	100790 (T)	34 (N)	25 (K)	34	(N)	25	(K)
pos292	100813 (G)	34 (N)	1 (T)	34	(N)	1	(T)
pos295	100814 (G)	34 (N)	1 (T)	34	(N)	1	(T)
pos409	100812 (G)	34 (N)	2 (K)	34	(N)	2	(K)
pos411	100815 (A)	34 (N)	0 (T)	34	(N)	0	(T)
pos481	100784 (C)	34 (T)	26 (N)	34	(T)	26	(N)
pos264	100815 (A)	33 (N)	1 (M)	33	(N)	1	(M)
pos268	100787 (G)	33 (N)	21 (T)	33	(N)	21	(T)
pos280	100815 (A)	33 (N)	1 (G)	33	(N)	1	(G)
pos281	100816 (T)	33 (N)	0 (A)	33	(N)	0	(A)
pos283	100810 (C)	33 (N)	5 (Y)	33	(N)	5	(Y)
pos284	100807 (G)	33 (N)	6 (T)	33	(N)	6	(T)
pos286	100803 (G)	33 (N)	8 (K)	33	(N)	8	(K)
pos289	100805 (G)	33 (N)	9 (A)	33	(N)	9	(A)
pos291	100816 (T)	33 (N)	0 (A)	33	(N)	0	(A)
pos35	100802 (C)	32 (G)	10 (T)	32	(G)	10	(T)
pos260	100817 (A)	32 (N)	0 (T)	32	(N)	0	(T)
pos270	100814 (T)	32 (N)	2 (C)	32	(N)	2	(C)
pos287	100816 (G)	32 (N)	1 (A)	32	(N)	1	(A)
pos290	100817 (G)	32 (N)	0 (A)	32	(N)	0	(A)
pos293	100816 (A)	32 (N)	1 (R)	32	(N)	1	(R)
pos406	100815 (G)	32 (N)	1 (T)	32	(N)	1	(T)
pos410	100809 (G)	32 (N)	5 (T)	32	(N)	5	(T)
pos19	100813 (C)	31 (A)	3 (N)	31	(A)	3	(N)
pos73	100804 (G)	31 (T)	14 (N)	31	(T)	14	(N)
pos262	100802 (C)	31 (N)	16 (A)	31	(N)	16	(A)
pos263	100815 (G)	31 (N)	3 (T)	31	(N)	3	(T)
pos271	100817 (A)	31 (N)	1 (W)	31	(N)	1	(W)
pos278	100806 (G)	31 (N)	11 (T)	31	(N)	11	(T)
pos282	100816 (T)	31 (N)	2 (Y)	31	(N)	2	(Y)
pos285	100818 (T)	31 (N)	0 (A)	31	(N)	0	(A)
pos294	100809 (C)	31 (N)	8 (T)	31	(N)	8	(T)
pos346	100818 (G)	31 (N)	0 (A)	31	(N)	0	(A)
pos347	100814 (G)	31 (N)	2 (K)	31	(N)	2	(K)
pos187	100788 (G)	30 (N)	15 (T)	30	(N)	15	(T)
pos261	100817 (C)	30 (N)	1 (T)	30	(N)	1	(T)
pos296	100819 (G)	30 (N)	0 (A)	30	(N)	0	(A)
pos297	100818 (T)	30 (N)	1 (W)	30	(N)	1	(W)
pos308	100815 (A)	30 (N)	2 (G)	30	(N)	2	(G)
pos309	100804 (T)	30 (N)	9 (C)	30	(N)	9	(C)
pos311	100818 (T)	30 (N)	1 (Y)	30	(N)	1	(Y)
pos312	100813 (C)	30 (N)	6 (T)	30	(N)	6	(T)
pos313	100818 (A)	30 (N)	1 (W)	30	(N)	1	(W)
pos319	100819 (A)	30 (N)	0 (T)	30	(N)	0	(T)
pos320	100818 (G)	30 (N)	1 (R)	30	(N)	1	(R)
pos350	100819 (C)	30 (N)	0 (A)	30	(N)	0	(A)
pos351	100801 (A)	30 (N)	10 (G)	30	(N)	10	(G)
pos365	100792 (C)	30 (T)	18 (N)	30	(T)	18	(N)
pos398	100818 (T)	30 (N)	1 (Y)	30	(N)	1	(Y)
pos405	100808 (T)	30 (N)	8 (C)	30	(N)	8	(C)
pos421	100818 (A)	30 (N)	1 (G)	30	(N)	1	(G)
pos482	100817 (T)	30 (N)	1 (A)	30	(N)	1	(A)
pos1081	100819 (A)	30 (N)	0 (T)	30	(N)	0	(T)
pos1254	100797 (G)	30 (A)	13 (T)	30	(A)	13	(T)
pos186	100819 (A)	29 (N)	1 (G)	29	(N)	1	(G)
pos188	100820 (A)	29 (N)	0 (T)	29	(N)	0	(T)
pos274	100820 (A)	29 (N)	0 (T)	29	(N)	0	(T)
pos304	100820 (A)	29 (N)	0 (T)	29	(N)	0	(T)
pos314	100819 (G)	29 (N)	1 (A)	29	(N)	1	(A)
pos315	100820 (T)	29 (N)	0 (A)	29	(N)	0	(A)
pos317	100820 (C)	29 (N)	0 (A)	29	(N)	0	(A)
pos318	100814 (A)	29 (N)	5 (T)	29	(N)	5	(T)
pos321	100818 (A)	29 (N)	1 (G)	29	(N)	1	(G)
pos337	100815 (C)	29 (N)	2 (A)	29	(N)	2	(A)
pos343	100820 (A)	29 (N)	0 (T)	29	(N)	0	(T)
pos345	100809 (T)	29 (N)	9 (C)	29	(N)	9	(C)
pos348	100802 (G)	29 (N)	8 (A)	29	(N)	8	(A)
pos395	100818 (G)	29 (N)	1 (A)	29	(N)	1	(A)
pos396	100819 (G)	29 (N)	1 (T)	29	(N)	1	(T)
pos400	100819 (G)	29 (N)	1 (T)	29	(N)	1	(T)
pos422	100796 (C)	29 (N)	23 (T)	29	(N)	23	(T)
pos426	100812 (A)	29 (N)	6 (T)	29	(N)	6	(T)
pos189	100818 (C)	28 (N)	2 (Y)	28	(N)	2	(Y)
pos272	100818 (C)	28 (N)	3 (T)	28	(N)	3	(T)
pos273	100796 (C)	28 (N)	20 (A)	28	(N)	20	(A)
pos277	100815 (C)	28 (N)	5 (A)	28	(N)	5	(A)
pos300	100820 (A)	28 (N)	1 (W)	28	(N)	1	(W)
pos302	100820 (T)	28 (N)	1 (W)	28	(N)	1	(W)
pos310	100820 (C)	28 (N)	1 (Y)	28	(N)	1	(Y)
pos323	100821 (G)	28 (N)	0 (A)	28	(N)	0	(A)
pos334	100820 (T)	28 (N)	1 (Y)	28	(N)	1	(Y)
pos335	100820 (A)	28 (N)	1 (R)	28	(N)	1	(R)
pos338	100819 (T)	28 (N)	2 (Y)	28	(N)	2	(Y)
pos339	100820 (A)	28 (N)	1 (W)	28	(N)	1	(W)
pos342	100817 (A)	28 (N)	3 (G)	28	(N)	3	(G)
pos344	100821 (C)	28 (N)	0 (A)	28	(N)	0	(A)
pos349	100820 (C)	28 (N)	1 (T)	28	(N)	1	(T)
pos352	100819 (G)	28 (N)	1 (C)	28	(N)	1	(C)
pos392	100821 (T)	28 (N)	0 (A)	28	(N)	0	(A)
pos393	100820 (A)	28 (N)	1 (R)	28	(N)	1	(R)
pos394	100821 (T)	28 (N)	0 (A)	28	(N)	0	(A)
pos399	100820 (T)	28 (N)	1 (C)	28	(N)	1	(C)
pos402	100810 (A)	28 (N)	6 (T)	28	(N)	6	(T)
pos404	100795 (C)	28 (N)	16 (T)	28	(N)	16	(T)
pos423	100820 (A)	28 (N)	1 (T)	28	(N)	1	(T)
pos1082	100819 (A)	28 (N)	1 (T)	28	(N)	1	(T)
pos1253	100808 (A)	28 (T)	10 (N)	28	(T)	10	(N)
pos176	100821 (A)	27 (N)	1 (C)	27	(N)	1	(C)
pos177	100821 (T)	27 (N)	1 (C)	27	(N)	1	(C)
pos181	100822 (A)	27 (N)	0 (T)	27	(N)	0	(T)
pos182	100818 (A)	27 (N)	3 (G)	27	(N)	3	(G)
pos275	100822 (G)	27 (N)	0 (A)	27	(N)	0	(A)
pos298	100822 (A)	27 (N)	0 (T)	27	(N)	0	(T)
pos301	100818 (A)	27 (N)	2 (C)	27	(N)	2	(C)
pos303	100812 (G)	27 (N)	6 (T)	27	(N)	6	(T)
pos306	100821 (A)	27 (N)	1 (M)	27	(N)	1	(M)
pos316	100820 (C)	27 (N)	2 (Y)	27	(N)	2	(Y)
pos322	100821 (T)	27 (N)	1 (Y)	27	(N)	1	(Y)
pos325	100822 (T)	27 (N)	0 (A)	27	(N)	0	(A)
pos327	100800 (T)	27 (N)	22 (C)	27	(N)	22	(C)
pos328	100822 (T)	27 (N)	0 (A)	27	(N)	0	(A)
pos329	100821 (T)	27 (N)	1 (W)	27	(N)	1	(W)
pos331	100821 (T)	27 (N)	1 (Y)	27	(N)	1	(Y)
pos336	100810 (C)	27 (N)	12 (T)	27	(N)	12	(T)
pos340	100821 (G)	27 (N)	1 (S)	27	(N)	1	(S)
pos397	100821 (G)	27 (N)	1 (R)	27	(N)	1	(R)
pos424	100805 (C)	27 (N)	10 (T)	27	(N)	10	(T)
pos425	100806 (C)	27 (N)	16 (T)	27	(N)	16	(T)
pos741	100820 (T)	27 (N)	2 (C)	27	(N)	2	(C)
pos1083	100822 (A)	27 (N)	0 (T)	27	(N)	0	(T)
pos37	100789 (C)	26 (A)	24 (T)	26	(A)	24	(T)
pos174	100823 (A)	26 (N)	0 (T)	26	(N)	0	(T)
pos175	100822 (C)	26 (N)	1 (Y)	26	(N)	1	(Y)
pos178	100813 (G)	26 (N)	6 (C)	26	(N)	6	(C)
pos183	100813 (G)	26 (N)	9 (A)	26	(N)	9	(A)
pos190	100820 (C)	26 (N)	2 (Y)	26	(N)	2	(Y)
pos191	100822 (T)	26 (N)	1 (Y)	26	(N)	1	(Y)
pos299	100822 (A)	26 (N)	1 (G)	26	(N)	1	(G)
pos305	100820 (A)	26 (N)	1 (G)	26	(N)	1	(G)
pos324	100822 (G)	26 (N)	1 (C)	26	(N)	1	(C)
pos326	100823 (A)	26 (N)	0 (T)	26	(N)	0	(T)
pos332	100823 (A)	26 (N)	0 (T)	26	(N)	0	(T)
pos333	100796 (C)	26 (N)	24 (T)	26	(N)	24	(T)
pos341	100822 (G)	26 (N)	1 (K)	26	(N)	1	(K)
pos353	100823 (A)	26 (N)	0 (T)	26	(N)	0	(T)
pos387	100822 (C)	26 (N)	1 (T)	26	(N)	1	(T)
pos391	100821 (A)	26 (N)	1 (T)	26	(N)	1	(T)
pos412	100817 (G)	26 (N)	5 (T)	26	(N)	5	(T)
pos413	100823 (C)	26 (N)	0 (A)	26	(N)	0	(A)
pos414	100803 (C)	26 (N)	19 (T)	26	(N)	19	(T)
pos742	100817 (A)	26 (N)	4 (W)	26	(N)	4	(W)
pos1076	100817 (C)	26 (N)	5 (Y)	26	(N)	5	(Y)
pos1078	100822 (T)	26 (N)	1 (Y)	26	(N)	1	(Y)
pos1252	100821 (C)	26 (N)	2 (Y)	26	(N)	2	(Y)
pos18	100811 (C)	25 (T)	6 (A)	25	(T)	6	(A)
pos39	100814 (C)	25 (T)	6 (N)	25	(T)	6	(N)
pos111	100817 (A)	25 (N)	7 (T)	25	(N)	7	(T)
pos179	100823 (G)	25 (N)	1 (R)	25	(N)	1	(R)
pos184	100819 (G)	25 (N)	5 (A)	25	(N)	5	(A)
pos357	100817 (T)	25 (N)	3 (G)	25	(N)	3	(G)
pos379	100823 (A)	25 (N)	1 (W)	25	(N)	1	(W)
pos380	100822 (A)	25 (N)	2 (G)	25	(N)	2	(G)
pos385	100814 (G)	25 (N)	9 (A)	25	(N)	9	(A)
pos386	100821 (G)	25 (N)	2 (A)	25	(N)	2	(A)
pos416	100823 (T)	25 (N)	1 (C)	25	(N)	1	(C)
pos420	100803 (T)	25 (N)	19 (C)	25	(N)	19	(C)
pos433	100793 (C)	25 (T)	20 (N)	25	(T)	20	(N)
pos739	100822 (A)	25 (N)	1 (G)	25	(N)	1	(G)
pos1079	100821 (A)	25 (N)	2 (C)	25	(N)	2	(C)
pos172	100824 (C)	24 (N)	1 (Y)	24	(N)	1	(Y)
pos173	100825 (A)	24 (N)	0 (T)	24	(N)	0	(T)
pos354	100822 (A)	24 (N)	2 (G)	24	(N)	2	(G)
pos377	100822 (A)	24 (N)	2 (W)	24	(N)	2	(W)
pos381	100824 (A)	24 (N)	1 (R)	24	(N)	1	(R)
pos383	100824 (A)	24 (N)	1 (G)	24	(N)	1	(G)
pos388	100824 (A)	24 (N)	1 (G)	24	(N)	1	(G)
pos389	100823 (T)	24 (N)	2 (Y)	24	(N)	2	(Y)
pos390	100824 (C)	24 (N)	1 (T)	24	(N)	1	(T)
pos418	100825 (A)	24 (N)	0 (T)	24	(N)	0	(T)
pos419	100805 (A)	24 (N)	18 (C)	24	(N)	18	(C)
pos1074	100820 (C)	24 (N)	5 (T)	24	(N)	5	(T)
pos1077	100815 (A)	24 (N)	9 (G)	24	(N)	9	(G)
pos122	100799 (G)	23 (N)	14 (T)	23	(N)	14	(T)
pos171	100825 (T)	23 (N)	1 (Y)	23	(N)	1	(Y)
pos372	100826 (T)	23 (N)	0 (A)	23	(N)	0	(A)
pos376	100826 (A)	23 (N)	0 (T)	23	(N)	0	(T)
pos468	100821 (A)	23 (N)	3 (T)	23	(N)	3	(T)
pos470	100822 (T)	23 (N)	4 (C)	23	(N)	4	(C)
pos472	100825 (G)	23 (N)	1 (K)	23	(N)	1	(K)
pos479	100822 (A)	23 (N)	2 (G)	23	(N)	2	(G)
pos480	100825 (A)	23 (N)	1 (G)	23	(N)	1	(G)
pos1069	100824 (A)	23 (N)	2 (G)	23	(N)	2	(G)
pos1071	100823 (T)	23 (N)	2 (A)	23	(N)	2	(A)
pos1240	100808 (G)	23 (T)	14 (N)	23	(T)	14	(N)
pos106	100827 (C)	22 (N)	0 (A)	22	(N)	0	(A)
pos107	100810 (G)	22 (N)	8 (T)	22	(N)	8	(T)
pos112	100827 (A)	22 (N)	0 (T)	22	(N)	0	(T)
pos114	100824 (A)	22 (N)	3 (G)	22	(N)	3	(G)
pos115	100825 (C)	22 (N)	2 (Y)	22	(N)	2	(Y)
pos116	100819 (A)	22 (N)	5 (T)	22	(N)	5	(T)
pos117	100813 (A)	22 (N)	10 (G)	22	(N)	10	(G)
pos120	100823 (T)	22 (N)	3 (C)	22	(N)	3	(C)
pos360	100826 (A)	22 (N)	1 (G)	22	(N)	1	(G)
pos361	100827 (C)	22 (N)	0 (A)	22	(N)	0	(A)
pos362	100826 (T)	22 (N)	1 (A)	22	(N)	1	(A)
pos373	100817 (G)	22 (N)	7 (A)	22	(N)	7	(A)
pos375	100818 (T)	22 (N)	8 (C)	22	(N)	8	(C)
pos467	100823 (C)	22 (N)	3 (Y)	22	(N)	3	(Y)
pos469	100825 (A)	22 (N)	2 (G)	22	(N)	2	(G)
pos473	100827 (T)	22 (N)	0 (A)	22	(N)	0	(A)
pos476	100827 (T)	22 (N)	0 (A)	22	(N)	0	(A)
pos477	100826 (A)	22 (N)	1 (G)	22	(N)	1	(G)
pos1070	100827 (T)	22 (N)	0 (A)	22	(N)	0	(A)
pos108	100822 (A)	21 (N)	3 (G)	21	(N)	3	(G)
pos110	100815 (C)	21 (N)	11 (T)	21	(N)	11	(T)
pos113	100827 (A)	21 (N)	1 (C)	21	(N)	1	(C)
pos359	100819 (G)	21 (N)	6 (T)	21	(N)	6	(T)
pos363	100827 (T)	21 (N)	1 (Y)	21	(N)	1	(Y)
pos374	100825 (C)	21 (N)	3 (T)	21	(N)	3	(T)
pos429	100824 (A)	21 (N)	3 (G)	21	(N)	3	(G)
pos457	100828 (A)	21 (N)	0 (T)	21	(N)	0	(T)
pos475	100806 (C)	21 (N)	20 (T)	21	(N)	20	(T)
pos1068	100820 (T)	21 (N)	8 (C)	21	(N)	8	(C)
pos1257	100821 (C)	21 (T)	4 (A)	21	(T)	4	(A)
pos99	100828 (T)	20 (N)	1 (C)	20	(N)	1	(C)
pos101	100801 (G)	20 (N)	18 (A)	20	(N)	18	(A)
pos119	100820 (G)	20 (N)	5 (K)	20	(N)	5	(K)
pos358	100822 (G)	20 (N)	4 (A)	20	(N)	4	(A)
pos364	100825 (C)	20 (N)	3 (T)	20	(N)	3	(T)
pos427	100829 (A)	20 (N)	0 (T)	20	(N)	0	(T)
pos428	100828 (A)	20 (N)	1 (W)	20	(N)	1	(W)
pos431	100826 (A)	20 (N)	3 (G)	20	(N)	3	(G)
pos453	100829 (T)	20 (N)	0 (A)	20	(N)	0	(A)
pos459	100811 (C)	20 (T)	16 (N)	20	(T)	16	(N)
pos463	100824 (G)	20 (N)	2 (A)	20	(N)	2	(A)
pos464	100811 (C)	20 (N)	17 (T)	20	(N)	17	(T)
pos465	100826 (T)	20 (N)	2 (A)	20	(N)	2	(A)
pos478	100813 (C)	20 (N)	10 (A)	20	(N)	10	(A)
pos737	100827 (T)	20 (N)	2 (C)	20	(N)	2	(C)
pos738	100827 (C)	20 (N)	1 (T)	20	(N)	1	(T)
pos1044	100810 (T)	20 (N)	17 (C)	20	(N)	17	(C)
pos1051	100825 (A)	20 (N)	3 (G)	20	(N)	3	(G)
pos1072	100827 (G)	20 (N)	2 (K)	20	(N)	2	(K)
pos1073	100828 (A)	20 (N)	1 (R)	20	(N)	1	(R)
pos1241	100811 (C)	20 (T)	17 (N)	20	(T)	17	(N)
pos1242	100822 (T)	20 (N)	4 (C)	20	(N)	4	(C)
pos1247	100809 (C)	20 (T)	13 (N)	20	(T)	13	(N)
pos59	100820 (C)	19 (T)	8 (N)	19	(T)	8	(N)
pos78	100828 (T)	19 (N)	2 (C)	19	(N)	2	(C)
pos83	100818 (A)	19 (N)	11 (G)	19	(N)	11	(G)
pos121	100820 (C)	19 (N)	3 (Y)	19	(N)	3	(Y)
pos124	100830 (C)	19 (N)	0 (A)	19	(N)	0	(A)
pos170	100830 (C)	19 (N)	0 (A)	19	(N)	0	(A)
pos440	100830 (G)	19 (N)	0 (A)	19	(N)	0	(A)
pos446	100827 (G)	19 (N)	1 (T)	19	(N)	1	(T)
pos448	100830 (A)	19 (N)	0 (T)	19	(N)	0	(T)
pos449	100830 (A)	19 (N)	0 (T)	19	(N)	0	(T)
pos450	100823 (T)	19 (N)	7 (C)	19	(N)	7	(C)
pos451	100817 (C)	19 (N)	10 (T)	19	(N)	10	(T)
pos455	100821 (C)	19 (N)	5 (Y)	19	(N)	5	(Y)
pos456	100829 (T)	19 (N)	1 (A)	19	(N)	1	(A)
pos462	100829 (T)	19 (N)	1 (C)	19	(N)	1	(C)
pos735	100822 (T)	19 (N)	5 (A)	19	(N)	5	(A)
pos736	100806 (G)	19 (N)	18 (A)	19	(N)	18	(A)
pos1048	100817 (G)	19 (N)	7 (T)	19	(N)	7	(T)
pos1052	100827 (T)	19 (N)	2 (C)	19	(N)	2	(C)
pos7	100823 (G)	18 (C)	5 (T)	18	(C)	5	(T)
pos8	100829 (A)	18 (T)	2 (G)	18	(T)	2	(G)
pos77	100824 (G)	18 (N)	6 (T)	18	(N)	6	(T)
pos79	100830 (A)	18 (N)	1 (T)	18	(N)	1	(T)
pos84	100818 (G)	18 (N)	10 (T)	18	(N)	10	(T)
pos97	100827 (A)	18 (N)	3 (G)	18	(N)	3	(G)
pos126	100812 (C)	18 (T)	17 (N)	18	(T)	17	(N)
pos369	100828 (T)	18 (N)	3 (C)	18	(N)	3	(C)
pos434	100831 (A)	18 (N)	0 (T)	18	(N)	0	(T)
pos436	100829 (A)	18 (N)	2 (T)	18	(N)	2	(T)
pos437	100830 (T)	18 (N)	1 (C)	18	(N)	1	(C)
pos438	100828 (T)	18 (N)	1 (C)	18	(N)	1	(C)
pos441	100829 (C)	18 (N)	2 (T)	18	(N)	2	(T)
pos442	100821 (A)	18 (N)	5 (T)	18	(N)	5	(T)
pos444	100816 (C)	18 (N)	11 (T)	18	(N)	11	(T)
pos445	100830 (C)	18 (N)	1 (T)	18	(N)	1	(T)
pos458	100831 (A)	18 (N)	0 (T)	18	(N)	0	(T)
pos460	100829 (A)	18 (N)	1 (T)	18	(N)	1	(T)
pos461	100831 (A)	18 (N)	0 (T)	18	(N)	0	(T)
pos1045	100826 (C)	18 (N)	4 (Y)	18	(N)	4	(Y)
pos1046	100828 (A)	18 (N)	2 (R)	18	(N)	2	(R)
pos1049	100828 (T)	18 (N)	1 (C)	18	(N)	1	(C)
pos1250	100818 (C)	18 (T)	13 (N)	18	(T)	13	(N)
pos76	100829 (A)	17 (N)	2 (T)	17	(N)	2	(T)
pos85	100828 (A)	17 (N)	2 (T)	17	(N)	2	(T)
pos96	100819 (C)	17 (N)	13 (T)	17	(N)	13	(T)
pos125	100832 (C)	17 (N)	0 (A)	17	(N)	0	(A)
pos366	100824 (C)	17 (N)	7 (T)	17	(N)	7	(T)
pos367	100831 (T)	17 (N)	1 (K)	17	(N)	1	(K)
pos439	100811 (G)	17 (A)	16 (N)	17	(A)	16	(N)
pos443	100830 (C)	17 (N)	1 (T)	17	(N)	1	(T)
pos1047	100823 (A)	17 (N)	3 (G)	17	(N)	3	(G)
pos1053	100830 (T)	17 (N)	1 (G)	17	(N)	1	(G)
pos1054	100831 (T)	17 (N)	1 (W)	17	(N)	1	(W)
pos1055	100831 (T)	17 (N)	1 (K)	17	(N)	1	(K)
pos1056	100827 (G)	17 (N)	2 (T)	17	(N)	2	(T)
pos1061	100828 (A)	17 (N)	2 (G)	17	(N)	2	(G)
pos1063	100832 (A)	17 (N)	0 (T)	17	(N)	0	(T)
pos1064	100829 (A)	17 (N)	2 (R)	17	(N)	2	(R)
pos1238	100812 (G)	17 (T)	15 (N)	17	(T)	15	(N)
pos1243	100825 (G)	17 (N)	4 (A)	17	(N)	4	(A)
pos80	100830 (A)	16 (N)	2 (M)	16	(N)	2	(M)
pos87	100828 (T)	16 (N)	2 (A)	16	(N)	2	(A)
pos169	100833 (A)	16 (N)	0 (T)	16	(N)	0	(T)
pos368	100833 (A)	16 (N)	0 (T)	16	(N)	0	(T)
pos370	100827 (G)	16 (N)	3 (A)	16	(N)	3	(A)
pos371	100833 (G)	16 (N)	0 (A)	16	(N)	0	(A)
pos1057	100831 (C)	16 (N)	2 (T)	16	(N)	2	(T)
pos1058	100833 (T)	16 (N)	0 (A)	16	(N)	0	(A)
pos1060	100830 (A)	16 (N)	1 (C)	16	(N)	1	(C)
pos1065	100832 (G)	16 (N)	1 (K)	16	(N)	1	(K)
pos41	100822 (G)	15 (T)	6 (A)	15	(T)	6	(A)
pos55	100824 (G)	15 (A)	9 (N)	15	(A)	9	(N)
pos60	100823 (C)	15 (T)	9 (N)	15	(T)	9	(N)
pos72	100833 (T)	15 (N)	1 (A)	15	(N)	1	(A)
pos82	100826 (C)	15 (N)	6 (G)	15	(N)	6	(G)
pos86	100830 (A)	15 (N)	3 (G)	15	(N)	3	(G)
pos90	100828 (A)	15 (N)	5 (C)	15	(N)	5	(C)
pos91	100832 (G)	15 (N)	1 (A)	15	(N)	1	(A)
pos94	100827 (C)	15 (N)	6 (T)	15	(N)	6	(T)
pos127	100834 (C)	15 (N)	0 (A)	15	(N)	0	(A)
pos159	100816 (C)	15 (T)	13 (N)	15	(T)	13	(N)
pos162	100815 (C)	15 (T)	14 (N)	15	(T)	14	(N)
pos168	100830 (C)	15 (N)	2 (Y)	15	(N)	2	(Y)
pos1050	100832 (C)	15 (N)	2 (T)	15	(N)	2	(T)
pos1244	100832 (A)	15 (N)	2 (R)	15	(N)	2	(R)
pos47	100823 (C)	14 (T)	8 (N)	14	(T)	8	(N)
pos74	100822 (G)	14 (N)	7 (T)	14	(N)	7	(T)
pos75	100833 (C)	14 (N)	2 (T)	14	(N)	2	(T)
pos81	100826 (C)	14 (N)	7 (T)	14	(N)	7	(T)
pos93	100830 (A)	14 (N)	3 (G)	14	(N)	3	(G)
pos1062	100826 (T)	14 (N)	9 (C)	14	(N)	9	(C)
pos1066	100834 (C)	14 (N)	1 (Y)	14	(N)	1	(Y)
pos1067	100835 (A)	14 (N)	0 (T)	14	(N)	0	(T)
pos16	100822 (C)	13 (A)	7 (T)	13	(A)	7	(T)
pos69	100834 (A)	13 (N)	2 (W)	13	(N)	2	(W)
pos89	100818 (G)	13 (N)	11 (T)	13	(N)	11	(T)
pos92	100830 (A)	13 (N)	5 (G)	13	(N)	5	(G)
pos157	100836 (T)	13 (N)	0 (A)	13	(N)	0	(A)
pos160	100835 (A)	13 (N)	1 (M)	13	(N)	1	(M)
pos166	100834 (C)	13 (N)	2 (T)	13	(N)	2	(T)
pos167	100836 (T)	13 (N)	0 (A)	13	(N)	0	(A)
pos1239	100833 (T)	13 (N)	2 (C)	13	(N)	2	(C)
pos24	100828 (T)	12 (C)	9 (N)	12	(C)	9	(N)
pos56	100821 (G)	12 (T)	8 (N)	12	(T)	8	(N)
pos58	100826 (C)	12 (T)	10 (N)	12	(T)	10	(N)
pos68	100824 (C)	12 (T)	10 (N)	12	(T)	10	(N)
pos70	100829 (A)	12 (N)	6 (G)	12	(N)	6	(G)
pos128	100826 (A)	12 (N)	9 (G)	12	(N)	9	(G)
pos132	100835 (T)	12 (N)	1 (Y)	12	(N)	1	(Y)
pos148	100836 (G)	12 (N)	1 (K)	12	(N)	1	(K)
pos149	100833 (C)	12 (N)	3 (T)	12	(N)	3	(T)
pos158	100837 (T)	12 (N)	0 (A)	12	(N)	0	(A)
pos161	100837 (C)	12 (N)	0 (A)	12	(N)	0	(A)
pos164	100837 (C)	12 (N)	0 (A)	12	(N)	0	(A)
pos165	100837 (T)	12 (N)	0 (A)	12	(N)	0	(A)
pos1251	100834 (T)	12 (N)	1 (A)	12	(N)	1	(A)
pos32	100823 (A)	11 (G)	5 (C)	11	(G)	5	(C)
pos133	100833 (T)	11 (N)	3 (A)	11	(N)	3	(A)
pos134	100838 (T)	11 (N)	0 (A)	11	(N)	0	(A)
pos135	100838 (A)	11 (N)	0 (T)	11	(N)	0	(T)
pos136	100823 (C)	11 (N)	10 (T)	11	(N)	10	(T)
pos137	100837 (C)	11 (N)	1 (S)	11	(N)	1	(S)
pos138	100830 (C)	11 (N)	4 (T)	11	(N)	4	(T)
pos147	100836 (T)	11 (N)	1 (A)	11	(N)	1	(A)
pos150	100830 (G)	11 (N)	6 (A)	11	(N)	6	(A)
pos151	100837 (T)	11 (N)	1 (Y)	11	(N)	1	(Y)
pos152	100836 (C)	11 (N)	2 (Y)	11	(N)	2	(Y)
pos154	100838 (T)	11 (N)	0 (A)	11	(N)	0	(A)
pos156	100838 (G)	11 (N)	0 (A)	11	(N)	0	(A)
pos1248	100831 (A)	11 (N)	5 (T)	11	(N)	5	(T)
pos54	100838 (T)	10 (N)	1 (Y)	10	(N)	1	(Y)
pos153	100837 (T)	10 (N)	1 (Y)	10	(N)	1	(Y)
pos155	100839 (G)	10 (N)	0 (A)	10	(N)	0	(A)
pos1249	100835 (A)	10 (N)	2 (G)	10	(N)	2	(G)
pos25	100838 (C)	9 (N)	1 (Y)	9	(N)	1	(Y)
pos49	100840 (T)	9 (N)	0 (A)	9	(N)	0	(A)
pos50	100840 (T)	9 (N)	0 (A)	9	(N)	0	(A)
pos61	100836 (T)	9 (N)	3 (C)	9	(N)	3	(C)
pos66	100839 (T)	9 (N)	1 (A)	9	(N)	1	(A)
pos67	100835 (T)	9 (N)	2 (A)	9	(N)	2	(A)
pos131	100838 (G)	9 (N)	1 (T)	9	(N)	1	(T)
pos139	100840 (A)	9 (N)	0 (T)	9	(N)	0	(T)
pos140	100840 (A)	9 (N)	0 (T)	9	(N)	0	(T)
pos141	100838 (T)	9 (N)	2 (C)	9	(N)	2	(C)
pos142	100839 (A)	9 (N)	1 (W)	9	(N)	1	(W)
pos145	100840 (A)	9 (N)	0 (T)	9	(N)	0	(T)
pos23	100837 (A)	8 (N)	3 (G)	8	(N)	3	(G)
pos36	100840 (A)	8 (N)	1 (G)	8	(N)	1	(G)
pos40	100827 (C)	8 (T)	7 (Y)	8	(T)	7	(Y)
pos51	100841 (T)	8 (N)	0 (A)	8	(N)	0	(A)
pos64	100828 (G)	8 (T)	8 (N)	8	(T)	8	(N)
pos129	100839 (A)	8 (N)	2 (G)	8	(N)	2	(G)
pos130	100837 (G)	8 (N)	2 (R)	8	(N)	2	(R)
pos143	100838 (A)	8 (N)	1 (T)	8	(N)	1	(T)
pos144	100839 (T)	8 (N)	2 (C)	8	(N)	2	(C)
pos146	100840 (C)	8 (N)	1 (T)	8	(N)	1	(T)
pos26	100842 (A)	7 (N)	0 (T)	7	(N)	0	(T)
pos34	100829 (G)	7 (A)	6 (T)	7	(A)	6	(T)
pos44	100841 (T)	7 (N)	1 (Y)	7	(N)	1	(Y)
pos45	100839 (T)	7 (N)	3 (C)	7	(N)	3	(C)
pos46	100840 (A)	7 (N)	2 (G)	7	(N)	2	(G)
pos57	100841 (A)	7 (N)	1 (G)	7	(N)	1	(G)
pos62	100836 (C)	7 (N)	5 (T)	7	(N)	5	(T)
pos63	100837 (A)	7 (N)	2 (G)	7	(N)	2	(G)
pos1246	100839 (T)	7 (N)	1 (A)	7	(N)	1	(A)
pos22	100841 (A)	6 (N)	1 (T)	6	(N)	1	(T)
pos42	100835 (C)	6 (T)	6 (N)	6	(T)	6	(N)
pos1260	100837 (A)	6 (G)	6 (N)	6	(G)	6	(N)
pos20	100841 (A)	5 (G)	3 (N)	5	(G)	3	(N)
pos29	100833 (G)	5 (N)	4 (C)	5	(N)	4	(C)
pos30	100841 (A)	5 (N)	2 (T)	5	(N)	2	(T)
pos33	100842 (T)	5 (N)	2 (Y)	5	(N)	2	(Y)
pos43	100842 (A)	5 (N)	1 (G)	5	(N)	1	(G)
pos14	100837 (G)	4 (T)	3 (A)	4	(T)	3	(A)
pos15	100844 (A)	4 (N)	1 (G)	4	(N)	1	(G)
pos28	100844 (C)	4 (N)	1 (A)	4	(N)	1	(A)
pos1255	100845 (G)	4 (T)	0 (A)	4	(T)	0	(A)
pos5	100843 (C)	3 (A)	2 (N)	3	(A)	2	(N)
pos13	100840 (G)	3 (A)	2 (N)	3	(A)	2	(N)
pos31	100844 (A)	3 (N)	1 (G)	3	(N)	1	(G)
pos1258	100845 (T)	3 (N)	1 (C)	3	(N)	1	(C)
pos1259	100846 (A)	2 (N)	1 (G)	2	(N)	1	(G)
pos4	100848 (T)	1 (C)	0 (A)	1	(C)	0	(A)
pos6	100846 (T)	1 (C)	1 (K)	1	(C)	1	(K)
pos10	100847 (A)	1 (G)	1 (R)	1	(G)	1	(R)
pos11	100848 (A)	1 (C)	0 (T)	1	(C)	0	(T)
pos12	100847 (T)	1 (N)	1 (K)	1	(N)	1	(K)
pos1	100849 (A)	0 (T)	0 (G)	0	(T)	0	(G)
pos2	100849 (T)	0 (A)	0 (G)	0	(A)	0	(G)
pos3	100849 (G)	0 (A)	0 (T)	0	(A)	0	(T)
pos1256	100849 (C)	0 (A)	0 (T)	0	(A)	0	(T)
