# Supplementary material for: GCG inhibits SARS-CoV-2 replication by disrupting the liquid phase condensation of its nucleocapsid protein
Source: Nat Commun. 2021 Apr 9;12:2114. doi: 10.1038/s41467-021-22297-8 (PMC8035206; doi:10.1038/s41467-021-22297-8)
Supplement: Supplementary file 18 — Supplementary Data 3 [file 41467_2021_22297_MOESM18_ESM.xlsx]

## Sheet: RNA sequences
Supplementary Data 3 | RNAs and DNA used in this study. A list of the sequences of RNAs and DNA in this study.
Name		Sequence
vRNA	10nt	5’-CGCGACGUGC-3’
	20nt	5’-CGCGACGUGCUCGUACGUGG-3’
	30nt	5’-CGCGACGUGCUCGUACGUGGCUUUGGAGAC-3’
	40nt	5’-CGCGACGUGCUCGUACGUGGCUUUGGAGACUCCGUGGAGG-3’
	50nt	5’-CGCGACGUGCUCGUACGUGGCUUUGGAGACUCCGUGGAGGAGGUCUUAUC-3’
	60nt	5’-CGCGACGUGCUCGUACGUGGCUUUGGAGACUCCGUGGAGGAGGUCUUAUCAGAGGCACGU-3’
	55nt	5’-AUUAAAGGUUUAUACCUUCCCAGGUAACAAACCAACCAACUUUCGAUCUCUUGUA-3’
	3’UTR	5’-CAAUCUUUAAUCAGUGUGUAACAUUAGGGAGGACUUGAAAGAGCCACCACAUUUUCACCGAGGCCACGCGGAGUACGAUCGAGUGUACAGUGAACAAUGCUAGGGAGAGCUGCCUAUAUGGAAGAGCCCUAAUGUGUAAAAUUAAUUUUAGUAGUGCUAUCCCCAUGUGAUUUUAAUAGCUUCUUAGGAGAAUGACAAAAAAAAAAAAAAAAAAAAAAAAAAAAAAAAA-3’
	ssDNA	5’-TAAGACACGATGCGATAAAATCTGTTTGTAAAATTTATTAAGGGTACAAATTGCCCTAGC-3’
