# Supplementary material for: GCG inhibits SARS-CoV-2 replication by disrupting the liquid phase condensation of its nucleocapsid protein
Source: Nat Commun. 2021 Apr 9;12:2114. doi: 10.1038/s41467-021-22297-8 (PMC8035206; doi:10.1038/s41467-021-22297-8)
Supplement: Supplementary file 21 — Source Data [file 41467_2021_22297_MOESM21_ESM.xlsx]

## Sheet: fig. 1b
	gene_symbol	percent_of_iupred2	percent_of_anchor2	mean_score
	N	0.684964	0.472554	0.578759
	NSP3N	0.152941	0.114286	0.133613
	NSP1	0.133333	0.0611111	0.0972222
	ORF3a	0.0545455	0.04	0.0472727
	NSP3	0.0467866	0.0349614	0.040874
	ORF9b	0.0618557	0.0103093	0.0360825
	NSP10	0.0215827	0	0.0107914
	NSP8	0.010101	0	0.00505051
	NSP14	0.00759013	0	0.00379507
	NSP16	0.0033557	0	0.00167785
	NSP2	0.0015674	0	0.000783699
	E	0	0	0
	M	0	0	0
	NSP11	0	0	0
	NSP12	0	0	0
	NSP13	0	0	0
	NSP15	0	0	0
	NSP3C	0	0	0
	NSP4	0	0	0
	NSP5	0	0	0
	NSP6	0	0	0
	NSP7	0	0	0
	NSP9	0	0	0
	ORF10	0	0	0
	ORF3b	0	0	0
	ORF6	0	0	0
	ORF7a	0	0	0
	ORF7b	0	0	0
	ORF8	0	0	0
	ORF9C(ORF14)	0	0	0
	S	0	0	0
	FUS	0.931559	0.560837	0.746198
	mEGFP	0.0711297	0.0209205	0.0460251

## Sheet: fig. 1f
RNA (ng/ul)	0										10										50										100
fluorescence intensity per droplet	80366	84295	111119	133542	101780	79240	83426	79378	81437	90001	906428	172104	284989	155326	115310	225629	828670	1003623	144520	177724	3614747	1945415	591125	2599745	206599	763409	862358	328693	1314023	5146870	10193699	4624845	453105	11154524	4721110	6608998	443586	782409	369814	2579395
	80114	88509	84248	97964	79478	79392	136317	79329	81131	99104	1301692	214437	722210	716089	397045	521504	366366	487979	607447	281641	357255	3357923	814205	758874	5775929	1626478	2789186	1264512	1350826	12885485	1973749	3923657	1167478	512199	2297294	5267809	27419451	1983429	1910696	342485
	89666	98025	115378	98279	88396	79595	92750	79375	81522	138962	765869	214455	1285110	145149	244818	195364	134550	240951	245695	890738	832580	1079709	396899	1179150	493311	4590551	1979998	1452342	420946	1094339	14726354	4796807	1854201	1246448	24507033	5224596	774605	1427343	7176703	2706428
	147523	93171	147199	84277	119443	88633	83645	118720	99437	85684	158519	537078	346321	989186	339949	187867	274713	255503	347590	116680	319971	428552	835172	1287802	1219457	6884237	562554	521689	2195316	386382	6748159	1167259	2209003	4691834	2126909	7709789	712264	9276762	278068	9555201
	111412	93061	89319	111315	105632	88685	123060	128014	81309	107514	211757	1161903	329303	310272	158155	121787	627418	219102	742227	429092	1818563	418152	888308	5319439	3295791	1149484	615051	10647101	889510	1625749	11657823	11385759	7621826	3926995	5531469	5205846	8833374	2844016	3659627	16080712
	93431	84296	80390	97832	92579	80134	101135	83773	81122	94174	555805	150601	719017	184140	215830	582045	115209	1119261	153129	651998	294198	3312246	5535580	243155	1798486	9308410	821699	4999135	3713406	1140751	11041685	3077360	37573204	1485624	23091327	6447269	5413721	6770936	7412240	24965772
	111498	80092	80467	160045	88168	79877		101731	98943	103229	137918	306278	718622	404628	395248	738928	931194	122062	1158594	336247	472107	5813167	3735002	543501	4799036	1477468	437033	5050631	4113118	3027304	354957	20571233	11844058	2463105	33658493	16570341	9313455	9017654	2151276	4336580
	80554	84392	79935	106880	79062	101149		101624		85296	733939	519510	129847	625770	1109159	628541	252027	312068	259922	353818	1315589	2547106	3208429	5133950	973361	2373631	4371796	378719	1715021	1248976	7360857	6326298	3460881	9023668	3803843	10328241	2501630	3165441	7169053	10805685
	80842	93097	79903	98148	114422	84016		92272		129915	507537	438040	254365	187608	183869	135226	207705	436611	165227	1731184	6942519	2351119	1119515	432325	703038	567195	6303328	1638545	974772	1368241	8197396	3079198	2661254	22167660	11834247	490329	15560834	15364023	13354820	1562203
	84938	93030	102650	89159	88436	136623		101529		80528	250693	218787	586601	156253	310209	138690	414094	134038	701599	484231	1890734	694500	2207485	5983649	1113750	258636	4730725	1548769	207798	4060702	4874610	5575781	2351653	4747733	9085961	8037900	4437332	2763188	3644407	5000706
	93748	88616	84291	88562		83915		92854		85074	410685	226649	347696	1104122	621767	206762	726614	431156	113774	320487	435735	1089070	2040573	1258602	2532328	818782	590690	560951	911674	781315	3762806	2372650	8060500	7088567	12485763	4961128	2499518	7885700	404101	3860411
	85104	84513	79708	84457		150515		79183		84838	312119	667603	182373	1877711	339773	226712	297609	632865	517355	582678	2764621	2361991	4680150	1482148	244256	1513889	4591360	209579	1609790	467980	19347436	16257244	16054392	4196151	2014257	1593602	9575631	4592968	402887	4839444
	80686	84261	85010	93433		88223		92779		103689	437430	313470	1200633	362657	248729	317000	3686357	114615	259756	866372	3591880	3327202	1975415	2884232	2051902	1072798	1907014	549980	1348541	3485879	30836262	4939168	386147	8575815	4379454	2323959	1399887	2027351	2709956	1543264
	115868	80267	106427	116147		114766		88032		80554	274872	386605	738034	111795	241147	445289	650106	173180	1173669	425719	6368277	851779	532620	292817	501323	444873	1813157	1310874	4255500	2450535	7260984	549315	4113346	1957658	11246514	11576230	3379621	6513143	1567893	2424905
	111635	98717	133725	106716		132707		88096		89350	113446	135295	204078	456486	543452	387789	203470	434834	127458	2159815	5067438	573727	436534	995000	7084626	12230711	1838999	3659015	328191	1022987	5595442	3016892	4991391	3028666	3453853	643629	2536591	9023765	6108849	1613665
	88707	164581	111452	97556		101675		79347		85559	2288227	196725	201136	650014	407511	235614	632276	457978	239034	117762	1588149	599972	1801161	1946199	422148	4032685	556513	1139259	375779	524609	722071	5560064	44927408	4337746	9828914	23720310	3899445	25186041	15859491	24294475
	89688	88871	80080	129475		79524		79174		125198	150143	167102	325295	674516	1001150	587214	1050122	560807	409113	266731	311294	4412641	827129	8958047	599394	7586545	6907663	9045537	10986461	712960	6742770	5651737	563826	1884206	4410327	2155346	2620100	10755430	3117574	2037328
	80289	80425	80477	115781		79747		79380		85541	1524514	880207	446128	958799	239821	457519	116202	404234	204334	332117	975343	1417808	987361	3112212	2333413	621959	2344540	412747	3002749	3699500	647860	20155686	2357742	9266432	4942623	5663327	2461109	4748768	8315963	6625803
	98263	138373	89034	89042		79772		83604		84795	667910	159688	1006324	891087	130035	169669	137765	204688	667147	139417	11974525	2420983	2183164	419626	393799	1110230	2851489	3769525	1203921	1905786	22999995	1049331	1706970	8397112	11527877	4719609	12314142	10587684	277709	8253513
	93884	97676	84502	88788		167634				85298	284415	421435	118664	313464	473240	489717	206967	194064	173231	356888	502643	481903	2317536	613320	3633611	4949617	476817	6387506	339862	514270	4957643	873595	1518539	16744667	1254593	2224006	13287493	2983022	2225106	2246672
	93671	80100	97915			79726					9017875	250573	1590931	683603	273547	376499	200795	220546	232909	234609	13369974	2082712	1129878	2675400	2692448	967781	816016	241468	1735731	972988	5701940	19020107	2347881	1034823	3726069	363461	7169535	28522141	8582871	8322839
	120128	80406	84341			128038					1253602	1733427	143723	304137	256310	386771	186026	179496	260251	132846	3984587	3997247	396964	617350	373726	2356987	2725910	376157	2994260	3441588	2408876	15422346	4976106	1386422	5304827	13305436	19027767	604307	4325016	3831437
	178533	84544	80189			79449					287925	760532	796629	680072	1413744	149610	608426	503004	724273	636378	2407616	439978	2047511	1198344	947898	4177812	613725	3643445	3915148	1056692	4197582	1581699	2871478	2996144	1506483	5295752	14353206	1488551	8501872	2506860
	98459	97943	98519			136419					189926	415746	432706	394918	150101	655916	423212	164434	770772	278379	5850145	1910801	1252114	714316	881754	368471	1659605	2917554	258273	1044252	18262994	5144339	445223	2422953	370338	9867993	10564409	12260381	263721	1588041
	84639	115568				167956					1529687	332306	360980	542160	728985	182666	240862	1182983	1425612	556473	1415715	364226	871441	1528495	587188	5035862	34275402	2437345	714481	786322	1989412	18770925	3316576	17803340	11089879	7350660	4886209	8308474	6114663	12586224
	98071	106810				88181					419014	224377	334540	154172	283424	534749	152696	198932	295738	289270	2420559	1400876	3450957	1148338	2580421	503325	8133979	1798628	1089645	2571244	31406676	10617202	975500	33290907	5279747	5810994	1661422	1077677	58322331	7955804
	111671	97655				110382					654923	123240	439614	969393	433480	511075	203968	423338	2521103	131957	1667958	820475	2443518	362717	3431661	2219432	845768	580948	5718946	1202786	6715028	2798159	21535651	4957494	30533646	55122071	2548591	4082296	15849780	23389000
	80273	84384				115078					559010	341362	907377	241426	842176	256220	400688	758360	523903	365490	1601871	1883353	1190499	4128318	2901434	6334090	1502485	3668220	1058924	2310942	8675258	6554940	1547972	4221145	5161295	5694727	5908542	12739985	2525389	15376545
	107229	98679				79555					700656	226305	404507	213952	751598	1097078	330467	433668	432600	153424	347031	4024871	2234285	4053085	1588922	1901878	5428444	1792754	3196055	5834628	2217979	9295198	1599504	14175087	1119277	5164800	11625612	11024031	12340659	10956008
	80323	84948				199431					249037	202370	453646	123859	236052	1075003	799542	139720	245995	151328	1039219	2030117	1784921	2784070	2937057	1563599	1874314	576870	242178	1693900	2066020	3369437	3532513	2008208	9424102	24412297	26359798	3745246	13407248	850984
	102897	98125				79333					292774	165849	497915	506316	1100508	196842	400946	293514	154868	172056	1743283	4657633	9927384	961728	719621	243396	4935723	2819159	13146750	827015	5207738	537725	1448264	4130490	2269261	27250182	10620463	9984764	20671354	14008575
	120574	89160				92962					159795	351873	918346	117963	465764	189901	297734	1106893	373383	1201124	318576	670302	681069	1853271	704658	6102629	3743068	3597029	1142344	484014	2101776	31872505	5073836	1599709	3435494	26276638	4320921	10408638	4780663	2601994
	84887	79940				92302					399141	200716	209381	499767	700309	184194	1166640	432204	438614	474856	405982	1664869	877895	1370191	7135361	854218	1832237	761766	3925450	1368851	10317582	1370465	3899762	2922162	15473943	7583932	388574	14457959	2328728	1823554
	80263	80544									160845	134648	360224	397595	421549	279268	182820	951406	344298	157205	34204759	3591796	2077967	3720505	925223	4815516	332876	2336843	324837	8930429	515461	305541	671358	9405290	1676557	3318805	9471662	1559427	9392029	1709615
	88959	79955									233972	282761	167917	1425575	170836	220913	325335	454312	226359	373688	1365284	3971703	3894061	579786	225037	1355265	3794694	5169690	10270158	2048335	5881842	3457320	725608	1287866	4884733	12980861	29676793	8795272	2865566	14559088
											597026	142886	260370	276116	3526154	440358	305386	248312	835344	506733	1641134	2665273	3713194	3964157	12274222	1546622	907976	3403734	1793720	1473304	8366471	18331184	5810017	4963134	2087884	10967366	5803383	20081207	9709478	12084899
											526417	235819	201702	218910	240694	450328	397860	247662	188875	189878	3405307	892389	1415901	5481792	3689331	3524436	6239362	6915052	6314135	1358721	14901480	4345043	28354587	29382714	12644108	889407	12165293	1792716	1370836	20573462
											510846	230254	713645	588126	171141	1034362	301236	158205	246322	2002542	587531	4939995	672360	758448	1521526	3717340	10774170	809877	1159068	16666325	13978519	34278043	3275374	1575613	2256909	22033217	2207686	6700262	3367946	13167836
											221154	500692	311375	325616	524767	2368564	181622	168027	202612	118207	1446709	689916	1643028	1953742	1337522	9790478	5021112	685032	3770309	3503342	3663632	8929965	7733309	761053	3124501	36014925	1532237	14394419	3665574	9884540
											360647	297816	145435	782204	3105663	216034	249453	258318	243878	595800	1438497	2441087	296207	5494486	1225037	2004759	6346216	1843958	960919	3725988	4648648	4074305	1214231	842720	1989486	1225579	12815053	874342	276729	7647691
											266123	199897	295021	231097	535574	628299	163787	1006975	554459	151486	2345094	1164430	1876256	7163722	7534666	1129867	1988000	681227	262766	13170358	1327867	35767404	912246	8102134	8264939	8205185	14916188	4708670	10561114	23260121
											531003	359646	295429	284671	151758	118812	546331	502016	325688	164952	1843731	868463	2296277	6723899	2903939	4093296	1137477	3441503	506420	4627857	7542670	1011252	26993071	2095578	2155469	7592700	5852761	5313539	2037378	412236
											257617	2796482	371967	334055	214705	508099	428691	275549	286171	677964	836479	1184509	985262	2334068	585584	1663710	779175	1075636	499512	18356217	2113336	2002125	3936213	2510454	324425	756260	9008326	17664861	5166487	28322972
											440337	375979	227242	1554254	331510	125431	764027	181992	732481	130547	1506559	1106737	345633	1420845	231230	437744	5027671	985158	548873	1118705	462175	48013250	9004520	3398514	5098381	1226947	2505389	11365889	4083342	3605728
											338853	171430	1597563	319246	288478	195536	138681	1342124	154588	365794	4385664	336174	247281	2272688	1974038	2688427	1893294	888093	293134	567368	12576179	5781513	17696445	12071681	427145	2801524	9186799	9718117	3600543	5670428
											276715	226721	117081	118240	207840	335683	441603	312658	254110	436895	343594	887236	4062181	4611765	1319487	1877411	236387	508124	5084596	27535006	5162565	5775062	16879590	483824	474605	3362442	11920504	6757483	3259988	5902487
											675773	3905906	402890	131002	247270	730593	973246	856867	2122429	923769	13967535	434498	27860579	306657	279936	6211518	2589730	1514180	831091	4193494	3353524	8409320	5302474	8067099	296840	11162763	3080528	8085507	1429528	6414537
											241538	1258090	136223	145536	1037007	309073	221314	953174	277507	259202	7298755	3222584	3332225	940845	1012836	2064185	880148	3523629	310323	3862210	2028927	4975419	4454656	11075421	2511939	6163961	36326773	9250751	6281553	880425
											585052	200738	993021	315317	289960	257862	189120	474912	393105	323195	6531096	2977108	5520671	6359843	728666	1935460	2251819	527961	1097541	1963302	1724341	1683637	15286525	16576696	2261139	8444364	3194673	2392504	3145458	14657376
											313349	487619	375521	341123	137002	125293	196107	683131	552565	169825	739277	1177311	491610	2008099	765574	889138	1507308	399917	5005685	5609022	2852409	915134	2745772	772029	16884784	6133501	12224714	6702605	8847362	656455
											165856	312333	416065	187004	501392	991292	730449	348749	741383	1924078	1853249	35304481	206180	1477220	2036311	439295	2539625	2978078	4327739	2409444	28490683	1202945	17532577	7467239	3481855	2998965	4961883	1489257	840502	1661596
											227067	148425	260432	398149	543732	163571	744839	541438	382390	558620	2561419	2190436	1277451	3087020	4597574	7064641	313899	197420	7097796	1267443	3924179	843969	402068	1644796	4008331	4845013	42195027	2845506	4819003	1071743
											193526	133844	245643	565041	282476	226075	460857	504031	127160	1276393	16361363	626400	790740	436986	309719	1235325	2459437	223549	198556	11202066	30211138	18413210	1210028	1520842	7102255	5948246	18172354	3341332	10868393	617449
											597229	263926	526137	1208466	752002	172089	220566	487801	210723	178582	24880326	7419649	1226538	43161712	1796910	971383	7988753	2186105	4397085	13837211	704321	746303	16237943	3869471	3972834	1397517	21025778	289357	5840348	10347313
											678642	110485	721775	471468	469240	419537	503659	700318	189793	406102	1775996	4360007	5747775	969133	550730	1709988	468563	15635545	4730708	1406754	1545411	12610635	1091568	614689	3655394	9165054	8673681	1360883	2113903	3755489
											465905	121631	850799	2105749	347184	161571	431625	131911	1181153	572627	2541672	667791	329787	338812	1963499	1726961	1106339	2152401	1134610	757161	17207835	9129491	3686722	19197051	2375395	10301318	18630526	583906	1058657	8008420
											549711	418727	394868	117973	148186	1056722	234699	895995	522753	608933	915968	568620	378915	280598	12312258	206926	249656	1975331	336353	399514	2507040	679836	11716580	35342030	8172304	11255715	8850426	4670964	13094887	3100392
											387111	210389	272628	2933427	1154740	813149	566915	158652	120669	1502566	589655	2439249	733180	338739	6205606	1888417	6319865	3648915	2020187	1704326	954735	1447541	4683531	8141196	321803	9761415	11385242	21691682	7443985	80236903
											164061	219360	262261	606026	258632	293651	609790	227544	257305	142062	2918663	3687103	1134071	894075	2246986	2127132	467492	16135228	2496181	9722478	5274875	10485169	3296054	8283975	9821708	20064524	23960472	1232920	893329	8061899
											390589	116662	185027	211495	268557	131104	294513	255380	1360244	124157	4665418	7623153	703117	364209	7003406	2554955		1160440	393996	2012942	1030450	564544	5536919	8309152	4769420	12881544	18848232	2437845	668607	2014771
											171066	146136	184203	261163	323835	140505	175358	115274	509645	3007558	1232803	8476383	242722	2494307	1152212	3489713		13190408	1238845	1098472	16707746	4458126	1652797	16059909	15695333	23433820	6371851	1750068	8679038	3981171
											346231	1091465	350243	2926592	727263	1823306	238234	417576	3389601	1268878	2353180	2816293	2497545	5879083	4423504	2890333		1251573	389537	2171057	5743040	2396366	27675668	3638604	8251274	10190263	3392365	2304470	11282650	20276016
											995394	1120117	5481534	181015	187401	277390	282842	132877	120697	222839	4735710	3733906	5130556	5435076	683239	3650699		1824606	2387670	2240763	7317968	599456	2506187	664731	309433	6886052	14991805	6903051	4286229	9480149
											784298	360154	1098544	388526	918570	713283	404392	197700	359822	158723	11837393	6149970	1159058	1171079	2805909	194381		1648387	1918706	1073968	13872592	4217232	35158501	1006778	2935755	12198540	3770484	14112059	15328220	549524
											175343	764663	242866	1298877	162152	135599	264107	333235	549537	706977	6890111	481573	1466104	2677128	343897	2619659		1204761	4306503	1158554	18798516	707581	25033688	1437943	15138215	4864827	37340563	8074987	5695209	5522706
											413103	129714	440829	276831	2607678	738777	386046	312709	1343184	979364	2342001	488082	1925034	895820	1153680	2586485		2687974	4254649	1256876	2790004	4520377	2609536	9271032	2611653	44197130	6560096	1273412	12663319	407763
											1891708	356421	614024	550236	307990	1127297	1988807	974640	197538	2199975	390703	700665	253947	959648	3943220	6439562		10042351	5650447	537171	22274874	12208669	1083460	2834331	6616497	5021076	8610513	12318961	6013029	2105693
											769004	337804	1141004	1651141	209682	252279	1085423	357922	119717	450452		2072050	3289892	868250	4234323	393798		2264864	689982	22931779	6765995	2003090	6870912	15962542	8625488	34149157	21095208	4135064	2369501	15132303
											188102	177825	683600	736649	519393	462444	476819	315571	290306	409837		601333	1049509	1291247	210813	664683		2760730	774743	509204	12832708	2455158	6239761	16094864	10656005	1105910	1700818	620323	20269705	9746928
											1847244	266734	166625	795634	249097	401088	1374296	152865	133214	136406		1917906	462733	1171914	1670668	638573		2608262	4794188	18732275	804026	8425151	7973591	3303923	6684729	3835024	2705334	3794934	2194993	4974340
											419184	109543	338361	417594	2060818	2063687	532668	247840	196207	1237428		4878613	2924380	5847664	2090410	1297257		313549	639175	1078182	5282787	5319683	1099220	1299598	4154340	2679105	698537	15557956	15212698	2259232
											635951	539467	203472	282504	978720	182645	199079	125490	113637	1684128		294301	1512835	3208124	959702	1392485		1478643	487736	3123210	3247879	1164827	2650702	38562139	3341174	2214577	6465065	16871559	983437	12264464
											320067	578379	159440	540504	354662	803764	1151325	187924	115150	196367		1488818	2162828	369591	1163448	365526		2882710	186393	882331	6790516	5496282	624265	7206274	8172078	535231	43343388	1872098	714125	10600023
											249345	227071	672204	417977	233055	547742	303827	229549	877290	587968		11253739	368168	1418144	2764944	758674		882782	5261656	1976249	6044856	1132441	9420984	486399	3071511	36456168	11775508	3778944	11018570	2912772
											225917	288169	494011	374727	309219	544119	170950	599713	114014	414084		1845524	4759024	328272	432386	636240		4024733	680485	4487448	3101305	8435894	8943150	301851	2204520	2564894	2842271	13594216	23398540	8271565
											1836505	176928	308896	312806	226724	181956	112300	210098	2098546	187967		1269989	1266805	694846	568776	1362849		781884	1518616	4400314	627558	1518128	937787	2251982	4201655	392478	1127914	890994	7815839	56060929
											136634	765179	218370	216550	136391	230014	273150	632631	749824	648547		1707934	5130170	7022329	1402610	1055978		2286216	352534	690263	584933	930594	1901379	3422743	25429211	2061901	12492137	16253243	1367601	17330653
											200091	937059	206548	388551	241944	144404	1228045	408712	185426	216169		722830	2188099	1713069	479806	8560521		538853	666800	520287	260657	11616117	21423932	6190347	3317946	9319634	2080745	4626720	2756630	2105180
											218774	342487	861136	1806248	138119	482974	316758	655865	1276775	396404		1224002	1198875	1844405	2106811	1163850		926603	3075848	4281367	5660973	9850790	15692971	7912090	54972334	18991700	3588014	14521148	390809	4954015
											205530	811159	597582	602663	237674	156075	395421	159648	1154500	872258		491192	1187612	2422758	700279	1569893		1350710	1760773	726350	4661571	3847521	9449391	12113779	21396937	1613251	12413161	3357572	42909400	5565850
											2732915	241743	429882	4588208	118294	1147418	272214	138409	185239	470674		1649701	2029364	201141	2362716	4527203		255791	318982	813413	7596931	7907263	3878600	59592484	17556410	1970570	19741055	5142134	405349	1585037
											634384	909694	174517	2354271	329173	308504	1235928	287306	1160305	762487		3220845	987454	3925971	5666594	983551		5012167	5361993	2569122	7048571	3383533	10739417	5612196	26753150	11282634	464470	3501702	3245456	6794497
											162997	499135	3416774	125222	322369	266162	113469	138380	10887201	124023		2260026	265937	631536	2901893	4844237		2764281	2077737	1369999	12173267	10909459	52822829	469562	876092	10835682	8882991	3896973	8978995	2245246
											724784	143207	976358	511486	1294570	119361	1151535	368936	197593	406185		1309857	3216148	1001574	747873	4358881		1290437	1221520	446630	10821447	10347396	328461	1063279	29689748	7259446	5352125	16000048	18341266	7835229
											396551	152303	141025	597681	112413	904018	613229	603297	683212	175553		6015936	2879297	3635503	1699154	1099349		6387135	5494012		1063930	9919171	28264737	2688296	5631927	39345194	14431433	5695318	2596787	1521013
											685832	945712	683652	454923	174569	296836	449087	252986	327551	126687		1406772	1312144	3999563	736080	810594		1443993	737816		6217971	5471226	3999462	12792575	1491453	5614479	7813681	6721572	15661608	15387225
											173622	333426	166861	985401	1073203	668110	112896	550110	866008	1007570		605011	1035327	1617254	386287	7029085		3653658	411332		3424994	9367385	3373443	3708785	6152619	3764595	32716483	2676476	42619660	2678683
											197481	109788	134756	734072	727317	192904	289118	730816	373663	249457		1500943	7363380	3006763	1529280	547919		16215028	886839		978636	12369381	5931194	19417564	1953889	893167	3713989	5226013	6313723	10592853
											497830	5704881	279249	444061	569991	434366	126029	1293568	305074	402541		330327	2121156	2331987	2667149	364839		222634	787528		11232511	2911257	2927528	12857166	1543171	4681932	4031143	6627386	7772182	23194120
											287636	172760	210157	117854	157305	245992	283614	401278	195967	750067		272643	1328370	2079575	2754006	3918594		2425842	188601		14237884	7985442	20488156	935271	4411866	14052136	4027074	5467242	855480	1737026
											174589	437377	589156	417841	187201	434878	120289	126171	421310	223124		1134446	1342668	4252347	656603	875137		612282	1722659		13051190	56049037	518639	9107538	15926904	1848697	949681	780401	5051555	1532568
											2109618	128575	327596	248373	201755	531709	192903	240981	163975	2319193		3849499	833319	2825347	889797	2020016		4981533	1034253		1516242	6346131	1882275	2126311	3686135	2225001	39824990	8390912	11026728	344383
											663971	738926	267145	387827	387690	266752	566981	659564	973705	2315141		1252290	8725404	409811	3209544	1608634		6282244	1344076		4393840	29103461	1373371	3334589	24492426	1254844	874262	16409794	7214964	5112640
											229173	141746	227913	149667	186759	317842	240960	446592	1051127	577338			2521110	1973324	4785624	3013506		5565360	568627		2461515	1296346	1330243	2193693	11092017	9114106	1616783	6084328	418360	15449088
											385037	1452074	178603	669888	2866761	1393817	322243	736796	301951	330182			1819950	2922887	1613394	1438087		3768899	1681943		528731	2269502	15454824	1984598	4980228	4133378	545411	9026148	17705022	2633417
											958858	172379	291902	124071	515489	150012	273683	398759	113146	396308			1032429	1184044	438378			2040908	1110838		793200	4538395	32289471	4101700	4478183	1141957	3171055	2403291	17253503	7418192
											2119899	127425	391778	638173	224719	131008	1388532	475241	542854	235137			246427	579432	1759914			9154691			34969922	6875590	8257411	9950271	2011548	29121687	3462979	10742975	17659114	4396133
											886240	418892	1797630	150475	2155960	1476154	119821	406013	701258	301732				15719690	293083			338580			2152768	1970589	1737313	16764399	1383591	5175765	3707800	5210309	26515467	13659611
											544113	319396	221262	1644550	375283	408130	282196	168654	420854	371679				2789273	687572			236822			3896619	1344240	16488219	5161745	5007682	304660	1377439	6135268	6182078	5904382
											936522	260026	141387	343728	277375	406767	114018	177842	209824	238587				4742310	3110924						21406333	13862538	7885883	2948484	1593919	962029	7005858	773647	2083356	4977871
											1447872	289148	3696758	173179	187078	285728	212075	277858	394329	837748				2200259	2766637						4542321	8133761	1287524	5184439	11362401	6466617	5766681	23955344	30937788	9193194
											1204575	128032	390059	340178	617340	259948	163052	1770142	2241202	1199269				2313140	205647						7284250	2069297	432610	1342290	3131056	21942525	89063804	5043530	5483518	2273171
											186639	440432	140623	1276228	178641	660252	205347	671357	568020	439205				3129540	3688798						10710588	4667215	12619197	10568028	1936924	3645438	6420884	1800067	13316967	2575617
											266104	7562650	402893	2229353	714714	125591	190328	249459	202984	474671				2454487	1348882						3771645	6070893	2760671	3301897	629372	26910993	2348525	12015499	996507	942134
											237674	216545	310373	264388	892695	130023	805294	113533	229932	174915				3827937	374801						5721569	1561587	2628245	4906901	1119362	1171849	41978694	1111151	1146396	30943770
											1819842	165045	876972	249201	231337	118463	286753	250872	306067	436846				1868765	308259						7817977	42201682	13855958	9869789	1146078	42049827	22390272	9138439	17496916	9502507
											291395	152798	379036	264390	193976	167705	318126	884750	1275637	603277					1162935						15005103	1495436	316429	1315348	40429095	8533402	3206679	2298939	9113944	18094879
											209458	121786	510216	1050701	112379	312027	379760	473997	1176094	169006					458438						1059799	1932885	51096244	9030402	3424779	4387246	6423663	2888571	2869632	3485185
											758611	513167	1243523	286991	1144492	282200	126166	370147	312211	570448					673489						3765528	4644585	11762857	4215376	54377418	7305698	9976597	1144227	7025572	14993110
											2563911	637663	267270	823671	205055	290696	2062263	233560	2219989	856329					543820						8044594	1439428	25282460	4538961	4641779	6488820	4059661	4630105	642786	392790
											356521	209977	241031	570877	608983	648524	495383	189841	719113	904202					1160966						3940191	21366833	2386138	5170326	2898447	5044538	2154381	12347259	15933783	10000596
											306150	776015	580478	484731	197000	372687	339822	1745219	185206	461716					1614566						24704170	1031432	4545751	14432224	3707023	4352904	4455777	4949344	2278406	6827571
											744645	356077	240966	171025	1086498	231111	354564	320314	274663	149496					696022						4150354	15688030	7964984	12722199	979229	3160914	2293499	4741856	23892340	10419360
											213286	167090	189156	874545	281843	423918	285357	778737	703750	884824											11726717	4954482	4450367	31481414	6726217	45045849	2394261	9078286	1305177	3456703
											236874	296367	396110	1102223	306078	1176365	1655911	161579	2599381	483068											47941548	3467398	3845546	5947612	2976579	6148570	4678784	2978231	2497848	6667837
											431530	1036491	116437	4688904	497800	309107	307903	1679447	1221736	3697535											7987691	7445540	16052828	4296939	4262531	9572093	18096572	2456252	1752472	3314421
											674178	672473	217004	154909	1828685	200979	447488	678224	330025	263146											4204419	2597722	4001057	25933275	3457263	25182150	1140796	2585364	7991826	8294211
Bulk intensity per pixel	4279.46	4258.19	4237.68	4232.37	4241.11	4205.13	4206.53	4182.86	4196.71	4287.96	5885.4	5653.39	5659.61	5731.3	5856.36	5782.9	5819.71	5911.18	5842.12	6111.21	5901.9	5793.32	6192.4	5873.67	5907.67	5930.3	6285.2	5849.79	5879.03	6118.9	6057.93	6363.29	6337.88	6313.23	6388.55	6444.57	6143.97	6339.13	6089.59	7015.44
partition coefficient	18.7795	19.6976	26.2216	31.5526	23.9984	18.8437	19.8325	18.977	19.405	20.9893	154.013	30.4426	48.423	27.1014	19.6897	39.0166	142.39	169.784	24.7376	29.0816	612.472	335.803	95.4598	442.61	34.9713	128.73	137.205	56.1888	223.51	841.143	1682.7	1099.81	71.4916	1766.85	738.995	1025.51	72.1986	123.425	60.7289	367.674
	18.7206	20.6823	19.8807	23.1464	18.7399	18.8798	32.406	18.9653	19.3321	23.1122	221.173	37.9307	122.712	124.944	67.7972	90.1804	62.9527	82.5519	103.977	46.0859	60.5322	579.619	131.485	129.199	977.7	274.266	443.77	216.164	229.77	2105.85	325.813	933.064	184.206	81.131	359.595	817.402	4462.82	312.887	313.764	48.8187
	20.9527	22.9059	27.2267	23.2208	20.8426	18.9281	22.049	18.9763	19.4252	32.4075	130.13	37.9339	218.355	25.3257	41.8038	33.7831	23.1197	40.7619	42.0558	145.755	141.07	186.371	64.0946	200.752	83.5035	774.085	315.025	248.272	71.6013	178.846	2430.92	1140.7	292.559	197.434	3836.08	810.697	126.076	225.164	1178.52	385.781
	34.4724	21.7717	34.7357	19.9125	28.1631	21.0774	19.8845	28.3825	23.6941	19.9825	26.9343	95.001	58.8441	172.594	58.0478	32.4866	47.2039	43.2237	59.4972	19.0928	54.2149	73.9734	134.871	219.25	206.419	1160.86	89.5046	89.1808	373.415	63.1457	1113.94	277.58	348.54	743.174	332.925	1196.32	115.929	1463.41	45.6629	1362.02
	26.0341	21.746	21.0773	26.3009	24.9067	21.0897	29.2545	30.6044	19.3745	25.0735	35.98	205.523	55.9525	54.1364	27.0057	21.0598	107.809	37.0657	127.048	70.2139	308.132	72.1783	143.451	905.641	557.883	193.832	97.857	1820.08	151.302	265.693	1924.39	2707.59	1202.58	622.026	865.841	807.788	1437.73	448.645	600.965	2292.19
	21.8324	19.6978	18.9703	23.1152	21.8289	19.0562	24.0424	20.0277	19.3299	21.9624	94.4379	26.639	122.17	32.1288	36.854	100.649	19.7964	189.346	26.2112	106.689	49.848	571.735	893.932	41.3974	304.432	1569.64	130.736	854.583	631.636	186.431	1822.68	731.811	5928.36	235.319	3614.48	1000.42	881.144	1068.12	1217.2	3558.69
	26.0542	18.7155	18.9884	37.8145	20.7889	18.9951		24.3209	23.5763	24.0742	23.4339	54.176	122.102	70.5997	67.4904	127.778	160.007	20.6493	198.317	55.0213	79.9924	1003.43	603.159	92.5317	812.34	249.139	69.5337	863.386	699.626	494.746	58.5938	4891.94	1868.77	390.15	5268.56	2571.21	1515.87	1422.54	353.271	618.148
	18.8234	19.7203	18.8629	25.253	18.6418	24.0537		24.2954		19.892	124.705	91.8935	22.0625	109.185	189.394	108.69	43.3058	52.7928	44.491	57.8965	222.91	439.662	518.124	874.061	164.762	400.255	695.57	64.7406	291.719	204.118	1215.08	1504.42	546.063	1429.33	595.415	1602.63	407.168	499.349	1177.26	1540.27
	18.8907	21.7544	18.8553	23.1899	26.9792	19.9794		22.0596		30.2976	86.2366	77.4827	43.2196	32.7339	31.3965	23.3838	35.6899	73.8619	28.282	283.28	1176.32	405.833	180.789	73.6039	119.004	95.6436	1002.88	280.103	165.805	223.609	1353.17	732.248	419.897	3511.3	1852.41	76.084	2532.7	2423.68	2193.06	222.681
	19.8478	21.7387	24.2231	21.066	20.8521	32.4896		24.2726		18.78	42.5957	38.7001	99.6705	27.2631	52.9696	23.9828	71.1538	22.6753	120.093	79.2365	320.36	119.879	356.483	1018.72	188.526	43.6127	752.677	264.756	35.3456	663.633	804.666	1325.95	371.047	752.029	1422.23	1247.24	722.226	435.894	598.465	712.814
	21.9065	20.7073	19.8908	20.9249		19.9554		22.1987		19.8402	69.7803	40.0908	59.0777	192.648	106.17	35.754	124.854	72.9391	19.4748	52.4425	73.8297	187.987	329.529	214.279	428.651	138.068	93.9811	95.8924	155.072	127.689	621.138	564.228	1271.8	1122.81	1954.4	769.815	406.825	1243.97	66.3593	550.273
	19.8866	19.7485	18.8093	19.955		35.7932		18.9304		19.7852	53.0327	118.089	30.9873	327.624	58.0178	39.2039	51.1381	107.062	88.556	95.3457	468.429	407.709	755.79	252.337	41.3456	255.28	730.503	35.8267	273.819	76.4811	3193.74	3866.05	2533.09	664.66	315.292	247.278	1558.54	724.542	66.16	689.827
	18.8543	19.6896	20.0605	22.0758		20.9799		22.1808		24.1814	74.3246	55.4481	204.002	63.2766	42.4716	54.8168	633.427	19.3895	44.4626	141.768	608.598	574.317	319.007	491.044	347.328	180.901	303.413	94.017	229.382	569.69	5090.23	1174.56	60.9268	1358.39	685.516	360.607	227.847	319.815	445.015	219.981
	27.0754	18.7564	25.1144	27.4426		27.2919		21.0459		18.7861	46.704	68.3846	125.401	19.506	41.1769	77.001	111.708	29.297	200.898	69.6619	1079.02	147.028	86.0119	49.8524	84.8597	75.017	288.48	224.089	723.844	400.486	1198.59	130.63	649.01	310.088	1760.42	1796.28	550.071	1027.45	257.471	345.652
	26.0863	23.0676	31.5562	25.2143		31.5584		21.0612		20.8374	19.2758	23.9316	34.6753	79.6479	92.7969	67.0579	34.9622	73.5613	21.8171	353.418	858.612	99.0324	70.4952	169.4	1199.23	2062.41	292.592	625.495	55.824	167.185	923.656	717.431	787.549	479.733	540.631	99.8715	412.859	1423.5	1003.16	230.016
	20.7286	38.4584	26.3002	23.05		24.1788		18.9696		19.9533	388.797	34.7977	34.1754	113.415	69.5843	40.7432	108.644	77.4766	40.9156	19.2698	269.091	103.563	290.867	331.343	71.4576	680.014	88.5434	194.752	63.9186	85.7358	119.194	1322.21	7088.71	687.088	1538.52	3680.66	634.678	3973.11	2604.36	3463
	20.9578	20.7669	18.8971	30.5916		18.9112		18.9282		29.1976	25.5111	29.5578	55.2715	117.69	170.951	101.543	180.442	94.8723	70.0282	43.6462	52.7447	761.677	133.572	1525.12	101.46	1279.29	1099.04	1546.3	1868.76	116.518	1113.05	1344.01	88.9613	298.453	690.348	334.444	426.451	1696.67	511.952	290.406
	18.7615	18.7933	18.9908	27.3561		18.9642		18.9775		19.9491	259.033	155.695	75.8025	167.292	40.9505	79.1158	19.967	68.3847	34.976	54.3455	165.259	244.731	159.447	529.858	394.98	104.878	373.026	70.5575	510.756	604.602	106.944	4793.12	372.008	1467.78	773.669	878.775	400.573	749.12	1365.6	944.46
	22.9616	32.3342	21.0101	21.0383		18.9702		19.9873		19.7752	113.486	28.2464	170.986	155.477	22.2041	29.3398	23.6722	34.6273	114.196	22.8133	2028.93	417.892	352.556	71.4418	66.6589	187.213	453.683	644.386	204.782	311.459	3796.68	249.536	269.328	1330.08	1804.46	732.338	2004.26	1670.21	45.6039	1176.48
	21.9383	22.8244	19.9406	20.9783		39.8642				19.8925	48.3255	74.5455	20.1624	54.6934	80.8079	84.6836	35.5631	32.83	29.6521	58.3989	85.1664	83.1825	374.255	104.418	615.067	834.632	75.8635	1091.92	57.8092	84.0462	818.373	207.745	239.597	2652.31	196.381	345.097	2162.69	470.573	365.395	320.247
	21.8885	18.7173	23.1058			18.9592					1532.24	44.3226	270.318	119.275	46.7094	65.1056	34.5026	37.31	39.8672	38.3899	2265.37	359.502	182.462	455.49	455.755	163.193	129.831	41.278	295.241	159.014	941.236	4523.07	370.452	163.913	583.241	56.398	1166.92	4499.38	1409.43	1186.36
	28.0709	18.7888	19.9026			30.448					213.002	306.617	24.4202	53.066	43.7661	66.8818	31.9648	30.3655	44.5474	21.7381	675.137	689.975	64.1051	105.105	63.2612	397.448	433.703	64.3026	509.312	562.452	397.64	3667.51	785.137	219.606	830.364	2064.6	3096.98	95.3296	710.231	546.143
	41.7186	19.7558	18.9228			18.8934					48.9219	134.527	135.357	118.659	241.403	25.8711	104.546	85.0937	123.974	104.133	407.939	75.9457	330.649	204.02	160.452	704.486	97.6461	622.833	665.952	172.693	692.907	376.136	453.066	474.582	235.81	821.738	2336.15	234.819	1396.13	357.335
	23.0074	22.8868	23.2483			32.4411					32.2707	73.5392	73.5219	68.9055	25.6304	113.423	72.7205	27.8175	131.934	45.5522	991.231	329.828	202.202	121.613	149.256	62.1337	264.05	498.745	43.9313	170.66	3014.73	1223.35	70.2479	383.79	57.969	1531.21	1719.48	1934.08	43.3069	226.364
	19.778	27.0053				39.9407					259.912	58.7799	61.3348	94.5963	124.477	31.5873	41.3873	200.126	244.023	91.0577	239.875	62.87	140.728	260.228	99.3942	849.175	5453.35	416.655	121.53	128.507	328.398	4463.82	523.294	2820	1735.9	1140.6	795.285	1310.66	1004.12	1794.07
	22.9167	24.9588				20.9699					71.1955	39.6889	56.8423	26.9	48.3959	92.4707	26.2377	33.6535	50.6217	47.3343	410.132	241.809	557.289	195.506	436.792	84.8735	1294.15	307.469	185.344	420.213	5184.39	2524.82	153.916	5273.19	826.439	901.688	270.415	170.004	9577.39	1134.04
	26.0947	22.8195				26.2494					111.279	21.7993	74.6956	169.14	74.0187	88.3769	35.0478	71.6165	431.539	21.5926	282.614	141.624	394.6	61.753	580.882	374.253	134.565	99.3109	972.771	196.569	1108.47	665.416	3397.93	785.254	4779.43	8553.25	414.812	643.984	2602.77	3333.93
	18.7578	19.7184				27.3661					94.9824	60.3818	154.174	42.1241	143.805	44.3065	68.8502	128.292	89.6769	59.8065	271.416	325.09	192.252	702.851	491.13	1068.09	239.051	627.068	180.119	377.673	1432.05	1558.8	244.241	668.619	807.897	883.647	961.681	2009.74	414.706	2191.81
	25.0567	23.0588				18.9186					119.05	40.0299	68.7305	37.3304	128.339	189.711	56.7841	73.364	74.0485	25.1053	58.7999	694.743	360.811	690.043	268.959	320.705	863.687	306.465	543.637	953.542	366.128	2210.44	252.372	2245.3	175.2	801.418	1892.2	1739.04	2026.52	1561.7
	18.7694	19.8502				47.4256					42.3143	35.7962	77.0798	21.611	40.3069	185.893	137.385	23.6366	42.1071	24.7623	176.082	350.424	288.244	473.991	497.16	263.663	298.211	98.6137	41.1936	276.831	341.044	801.268	557.365	318.095	1475.15	3788.04	4290.35	590.814	2201.67	121.302
	24.0444	22.9293				18.8658					49.7458	29.3362	84.6017	88.3423	187.917	34.0386	68.8945	49.654	26.5089	28.1541	295.377	803.966	1603.16	163.735	121.811	41.0428	785.293	481.925	2236.21	135.157	859.657	127.874	228.509	654.259	355.207	4228.39	1728.6	1575.1	3394.54	1996.82
	28.1751	20.8344				22.1068					27.1511	62.241	156.038	20.5822	79.5313	32.8384	51.1596	187.254	63.9122	196.544	53.9786	115.703	109.985	315.522	119.278	1029.06	595.537	614.898	194.308	79.1015	346.946	7579.43	800.557	253.39	537.758	4077.33	703.278	1641.97	785.055	370.895
	19.8359	18.6799				21.9499					67.8188	35.5036	35.5763	87.1996	119.581	31.8515	200.464	73.1164	75.0779	77.7024	68.7884	287.377	141.77	233.277	1207.81	144.043	291.516	130.221	667.704	223.709	1703.15	325.903	615.31	462.863	2422.14	1176.79	63.2448	2280.75	382.412	259.934
	18.7554	18.8211									27.3295	23.8172	61.2063	69.3726	71.9814	48.292	31.414	160.95	58.9337	25.724	5795.55	619.989	335.567	633.42	156.614	812.019	52.9619	399.474	55.2535	1459.48	85.0887	72.6591	105.928	1489.77	262.431	514.977	1541.62	246	1542.31	243.693
	20.7875	18.6834									39.7546	50.0162	28.5311	248.735	29.171	38.2011	55.9023	76.8564	38.746	61.1479	231.33	685.566	628.846	98.7093	38.0923	228.532	603.751	883.739	1746.91	334.755	970.933	822.167	114.487	203.995	764.607	2014.23	4830.23	1387.46	470.568	2075.29
											101.442	25.2744	44.24	48.1769	602.107	76.1483	52.4745	42.0072	142.986	82.9186	278.069	460.059	599.638	674.903	2077.68	260.8	144.463	581.855	305.105	240.779	1381.08	4359.24	916.713	786.148	326.816	1701.8	944.566	3167.82	1594.44	1722.61
											89.4445	41.7128	34.2716	38.1955	41.0996	77.8723	68.3643	41.8972	32.3299	31.0704	576.985	154.037	228.652	933.282	624.498	594.31	992.707	1182.1	1074.01	222.053	2459.83	1033.27	4473.83	4654.15	1979.18	138.009	1980.04	282.802	225.112	2932.6
											86.7988	40.7285	121.257	102.617	29.2231	178.866	51.7614	26.7637	42.1631	327.683	99.5495	852.705	108.578	129.127	257.551	626.839	1714.21	138.445	197.153	2723.75	2307.48	8151.48	516.793	249.573	353.274	3418.88	359.326	1056.97	553.066	1876.98
											37.5767	88.5649	52.9063	56.8136	89.6063	409.581	31.2081	28.4253	34.6812	19.3426	245.126	119.088	265.33	332.627	226.404	1650.93	798.879	117.104	641.315	572.544	604.767	2123.59	1220.17	120.549	489.078	5588.41	249.389	2270.72	601.941	1408.97
											61.2782	52.6792	24.7111	136.479	530.306	37.3574	42.8635	43.6999	41.7448	97.4929	243.735	421.362	47.834	935.443	207.364	338.054	1009.71	315.218	163.449	608.931	767.366	968.889	191.583	133.485	311.414	190.172	2085.79	137.928	45.443	1090.12
											45.2175	35.3588	50.1276	40.3219	91.4517	108.648	28.1435	170.351	94.9072	24.7882	397.346	200.995	302.994	1219.63	1275.4	190.525	316.299	116.453	44.6955	2152.41	219.195	8505.66	143.936	1283.36	1293.71	1273.19	2427.78	742.794	1734.29	3315.56
											90.2237	63.616	50.1969	49.6695	25.9134	20.5454	93.876	84.9265	55.7483	26.9917	312.396	149.908	370.822	1144.75	491.554	690.235	180.977	588.312	86.1401	756.322	1245.09	240.481	4259.01	331.934	337.395	1178.15	952.602	838.213	334.568	58.7612
											43.7722	494.655	63.2016	58.2861	36.6619	87.8623	73.662	46.6149	48.9841	110.938	141.731	204.461	159.108	397.378	99.1227	280.544	123.97	183.876	84.9651	2999.92	348.855	476.115	621.061	397.649	50.7822	117.348	1466.21	2786.64	848.413	4037.23
											74.8185	66.505	38.6111	271.187	56.6068	21.69	131.283	30.7878	125.379	21.3619	255.267	191.037	55.8157	241.901	39.1406	73.8149	799.922	168.409	93.3612	182.828	76.2926	11417.8	1420.75	538.316	798.049	190.385	407.78	1792.97	670.545	513.97
											57.5752	30.3234	271.445	55.7022	49.2589	33.8128	23.8296	227.048	26.4609	59.8562	743.094	58.0278	39.933	386.928	334.148	453.338	301.231	151.816	49.861	92.7239	2075.99	1374.87	2792.17	1912.12	66.861	434.711	1495.25	1533.04	591.262	808.278
											47.0172	40.1035	19.8935	20.6306	35.4896	58.0475	75.8806	52.8927	43.4962	71.4907	58.2176	153.148	655.995	785.159	223.352	316.58	37.6101	86.8619	864.87	4499.99	852.2	1373.34	2663.29	76.6365	74.2899	521.748	1940.2	1066	535.338	841.356
											114.822	690.896	68.4558	22.8573	42.2225	126.337	167.233	144.957	363.298	151.16	2366.62	74.9998	4499.16	52.2087	47.3852	1047.42	412.036	258.843	141.365	685.335	553.576	1999.78	836.632	1277.81	46.4644	1732.12	501.39	1275.49	234.75	914.345
											41.0402	222.537	23.1459	25.3932	177.074	53.446	38.0284	161.249	47.5011	42.4142	1236.68	556.258	538.116	160.18	171.444	348.074	140.035	602.351	52.7848	631.194	334.921	1183.18	702.862	1754.32	393.194	956.458	5912.59	1459.31	1031.52	125.498
											99.4073	35.5075	168.726	55.0167	49.512	44.5904	32.4965	80.3413	67.2881	52.8856	1106.61	513.886	891.524	1082.77	123.342	326.368	358.273	90.2529	186.688	320.859	284.642	400.377	2411.93	2625.71	353.936	1310.31	519.969	377.418	516.531	2089.3
											53.2417	86.2524	63.8055	59.5193	23.3937	21.6661	33.6971	115.566	94.583	27.7891	125.261	203.219	79.3893	341.881	129.59	149.931	239.819	68.3643	851.448	916.672	470.856	217.623	433.232	122.287	2642.97	951.731	1989.71	1057.34	1452.87	93.5728
											28.1809	55.247	70.6944	32.6285	85.615	171.418	125.513	58.9982	126.903	314.844	314.009	6093.99	33.2957	251.498	344.689	74.0764	404.064	509.091	736.132	393.771	4703.04	286.066	2766.32	1182.79	545.015	465.347	807.602	234.931	138.023	236.848
											38.5814	26.2541	44.2505	69.4692	92.8447	28.2853	127.986	91.5956	65.454	91.409	433.999	378.097	206.293	525.569	778.238	1191.28	49.9426	33.7482	1207.31	207.136	647.776	200.7	63.4389	260.531	627.424	751.797	6867.71	448.88	791.351	152.769
											32.8824	23.675	41.7377	98.5886	48.2341	39.0937	79.189	85.2674	21.7661	208.861	2772.22	108.124	127.695	74.3974	52.4266	208.307	391.306	38.2149	33.7736	1830.73	4987.04	4378.75	190.92	240.897	1111.72	922.985	2957.75	527.096	1784.75	88.0128
											101.476	46.6845	89.3969	210.854	128.408	29.7583	37.8998	82.5218	36.0696	29.222	4215.65	1280.72	198.072	7348.33	304.166	163.8	1271.04	373.706	747.927	2261.39	116.264	177.474	2562.05	612.914	621.868	216.852	3422.18	45.6462	959.071	1474.93
											115.309	19.5431	122.638	82.262	80.1249	72.5479	86.5437	118.473	32.487	66.4519	300.92	752.592	928.199	164.996	93.2229	288.348	74.5502	2672.84	804.675	229.903	255.106	2998.87	172.229	97.3652	572.179	1422.14	1411.74	214.68	347.134	535.317
											79.1628	21.5147	144.561	367.412	59.2832	27.9394	74.1661	22.3155	202.179	93.701	430.653	115.269	53.2568	57.6832	332.364	291.21	176.023	367.945	192.993	123.741	2840.55	2171.04	581.696	3040.76	371.82	1598.45	3032.33	92.1114	173.847	1141.54
											93.4024	74.0665	67.0928	20.584	25.3034	182.732	40.3283	151.576	89.48	99.6419	155.199	98.1509	61.1904	47.7721	2084.11	34.893	39.7212	337.675	57.2124	65.2918	413.845	161.668	1848.66	5598.09	1279.21	1746.54	1440.51	736.846	2150.37	441.938
											65.7748	37.2146	46.3227	511.826	197.177	140.613	97.413	26.8393	20.655	245.87	99.9094	421.045	118.4	57.6707	1050.43	318.436	1005.52	623.768	343.626	278.535	157.601	344.232	738.974	1289.54	50.3718	1514.67	1853.08	3421.87	1222.41	11437.2
											27.8759	38.8015	44.5613	105.74	44.1626	50.7792	104.78	38.4938	44.0431	23.2461	494.53	636.44	183.139	152.217	380.351	358.689	74.3798	2758.26	424.591	1588.93	870.739	2493.42	520.056	1312.16	1537.39	3113.4	3899.84	194.494	146.698	1149.16
											66.3657	20.6357	31.4383	36.9018	45.8573	22.671	50.6062	43.2029	232.834	20.3163	790.495	1315.85	113.545	62.007	1185.48	430.831		198.373	67.0172	328.971	170.099	134.251	873.623	1316.15	746.557	1998.82	3067.76	384.571	109.795	287.191
											29.0661	25.8493	31.2983	45.5678	55.2963	24.2966	30.1318	19.501	87.2363	492.138	208.883	1463.13	39.1968	424.659	195.037	588.455		2254.85	210.723	179.521	2758	1060.16	260.781	2543.85	2456.79	3636.21	1037.09	276.074	1425.23	567.487
											58.8288	193.064	59.5104	510.633	124.183	315.293	40.9357	70.6417	580.201	207.631	398.716	486.127	403.324	1000.92	748.773	487.384		213.952	66.2588	354.812	948.021	569.867	4366.71	576.346	1291.57	1581.22	552.145	363.531	1852.78	2890.2
											169.129	198.132	931.378	31.5836	31.9996	47.9673	48.6007	22.4789	20.6598	36.464	802.405	644.519	828.525	925.328	115.653	615.601		311.909	406.134	366.204	1208	142.554	395.43	105.292	48.4355	1068.5	2440.08	1088.96	703.862	1351.33
											133.262	63.7058	186.656	67.7902	156.85	123.343	69.4867	33.4451	61.591	25.9724	2005.69	1061.56	187.174	199.378	474.96	32.7776		281.786	326.365	175.517	2289.99	1002.88	5547.36	159.471	459.534	1892.84	613.689	2226.18	2517.12	78.3306
											29.7929	135.257	41.2658	226.629	27.6882	23.4483	45.3815	56.3737	94.0647	115.685	1167.44	83.1255	236.759	455.784	58.212	441.742		205.949	732.52	189.34	3103.13	168.266	3949.85	227.766	2369.58	754.872	6077.6	1273.83	935.237	787.221
											70.1911	22.9444	74.9021	48.3016	445.273	127.752	66.3343	52.9013	229.914	160.257	396.822	84.2491	310.871	152.514	195.285	436.148		459.499	723.7	205.409	460.554	1074.97	411.736	1468.51	408.802	6858.04	1067.73	200.881	2079.5	58.1236
											321.424	63.0455	104.33	96.0054	52.5907	194.936	341.737	164.881	33.8127	359.99	66.1996	120.944	41.0095	163.381	667.475	1085.88		1716.7	961.119	87.7888	3676.98	2903.28	170.95	448.951	1035.68	779.117	1401.46	1943.32	987.428	300.151
											130.663	59.7524	193.87	288.092	35.8042	43.625	186.508	60.55	20.492	73.7091		357.662	531.279	147.821	716.75	66.4044		387.17	117.363	3747.7	1116.88	476.344	1084.1	2528.43	1350.15	5298.9	3433.48	652.308	389.107	2157
											31.9608	31.4546	116.152	128.531	88.6887	79.9675	81.9318	53.3854	49.6919	67.0631		103.798	169.483	219.836	35.6846	112.083		471.936	131.781	83.2182	2118.33	583.848	984.519	2549.39	1667.98	171.603	276.827	97.8562	3328.58	1389.35
											313.869	47.1812	28.3116	138.823	42.5344	69.3576	236.145	25.8603	22.8023	22.3206		331.055	74.726	199.52	282.796	107.68		445.873	815.473	3061.38	132.723	2003.54	1258.08	523.333	1046.36	595.078	440.323	598.652	360.45	709.056
											71.2243	19.3765	57.4916	72.862	351.894	356.86	91.5283	41.9273	33.5849	202.485		842.11	472.253	995.572	353.847	218.751		53.6	108.721	176.205	872.045	1265.05	173.437	205.853	650.279	415.715	113.695	2454.27	2498.15	322.037
											108.056	95.4236	34.5723	49.2914	167.121	31.5836	34.2077	21.2293	19.4513	275.58		50.8	244.305	546.187	162.45	234.809		252.768	82.962	510.42	536.137	277.001	418.232	6108.14	522.994	343.634	1052.26	2661.49	161.495	1748.21
											54.3832	102.307	27.0908	94.3074	60.5601	138.99	197.832	31.7913	19.7103	32.1322		256.989	349.272	62.9233	196.939	61.6371		492.788	31.7047	144.198	1120.93	1307.04	98.4974	1141.46	1279.18	83.0514	7054.62	295.324	117.27	1510.96
											42.3667	40.1654	114.215	72.9288	39.7952	94.7175	52.2066	38.833	150.166	96.2113		1942.54	59.4548	241.441	468.026	127.932		150.908	894.988	322.975	997.842	269.3	1486.46	77.0444	480.783	5656.88	1916.6	596.13	1809.41	415.194
											38.386	50.9727	83.9383	65.3825	52.8005	94.091	29.3743	101.454	19.5159	67.7581		318.561	768.527	55.8887	73.1906	107.286		688.013	115.748	733.375	511.942	2006.1	1411.06	47.8124	345.073	397.993	462.611	2144.49	3842.39	1179.05
											312.044	31.2959	52.4851	54.5785	38.7142	31.4645	19.2965	35.5425	359.21	30.7577		219.216	204.574	118.298	96.2776	229.811		133.66	258.311	719.135	103.593	361.018	147.965	356.708	657.685	60.9005	183.581	140.555	1283.48	7991.07
											23.2157	135.349	37.1037	37.7837	23.2894	39.7749	46.9354	107.023	128.348	106.124		294.811	828.463	1195.56	237.422	178.065		390.82	59.9647	112.808	96.5566	221.3	300.002	542.154	3980.43	319.944	2033.24	2563.95	224.58	2470.36
											33.9978	165.752	35.095	67.7946	41.313	24.9709	211.015	69.1422	31.7395	35.3725		124.769	353.353	291.652	81.2175	1443.52		92.1149	113.42	85.0295	43.0274	2762.37	3380.3	980.535	519.358	1446.12	338.665	729.867	452.679	300.078
											37.1723	60.5808	146.317	315.155	23.5844	83.5176	54.4285	110.953	218.547	64.865		211.278	193.604	314.012	356.623	196.255		158.399	523.19	699.696	934.474	2342.56	2476.06	1253.25	8604.82	2946.93	583.99	2290.72	64.1766	706.159
											34.922	143.482	101.536	105.153	40.5839	26.9891	67.9452	27.0078	197.617	142.731		84.7859	191.786	412.477	118.537	264.724		230.899	299.501	118.706	769.499	914.959	1490.94	1918.79	3349.26	250.327	2020.38	529.658	7046.36	793.371
											464.355	42.7607	73.0421	800.553	20.1992	198.416	46.7745	23.4148	31.7075	77.0181		284.759	327.719	34.2445	399.94	763.402		43.7265	54.2576	132.935	1254.05	1880.38	611.971	9439.3	2748.1	305.772	3213.08	811.173	66.5643	225.935
											107.789	160.911	29.6525	410.774	56.2078	53.3476	212.369	48.6038	198.61	124.769		555.958	159.462	668.401	959.193	165.852		856.811	912.055	419.867	1163.53	804.62	1694.48	888.957	4187.67	1750.72	75.5977	552.395	532.952	968.506
											27.6951	88.2895	580.551	21.8488	55.046	46.0257	19.4974	23.4099	1863.57	20.2943		390.109	42.9457	107.52	491.208	816.863		472.543	353.415	223.896	2009.48	2594.32	8334.46	74.3774	137.135	1681.37	1445.81	614.749	1474.48	320.043
											123.149	25.3312	165.895	89.2443	221.054	20.6403	197.868	62.4133	33.8221	66.4655		226.098	519.37	170.519	126.594	735.019		220.595	207.776	72.9919	1786.33	2460.66	51.8251	168.421	4647.34	1126.44	871.118	2524.01	3011.91	1116.85
											67.3787	26.9401	23.9618	104.284	19.195	156.326	105.371	102.06	116.946	28.7264		1038.43	464.973	618.949	287.618	185.378		1091.86	934.51		175.626	2358.83	4459.65	425.819	881.565	6105.17	2348.88	898.438	426.431	216.809
											116.531	167.282	116.161	79.3752	29.8084	51.33	77.1666	42.7979	56.0671	20.7303		242.826	211.896	680.93	124.597	136.687		246.845	125.5		1026.42	1301.08	631.041	2026.31	233.457	871.195	1271.76	1060.33	2571.87	2193.34
											29.5004	58.978	28.3517	171.933	183.254	115.532	19.3989	93.0626	148.235	164.872		104.432	167.193	275.339	65.3874	1185.28		624.579	69.966		565.374	2227.61	532.267	587.462	963.069	584.15	5324.97	422.215	6998.78	381.827
											33.5544	19.4198	22.8966	128.081	124.193	33.3577	49.6791	123.633	63.9602	40.8196		259.082	1189.1	511.905	258.863	92.3932		2771.9	150.848		161.546	2941.5	935.832	3075.69	305.842	138.592	604.493	824.405	1036.81	1509.93
											84.5872	1009.11	47.4477	77.48	97.3285	75.1121	21.6556	218.834	52.2197	65.8692		57.0186	342.542	397.024	451.472	61.5212		38.0584	133.956		1854.18	692.311	461.91	2036.54	241.552	726.492	656.114	1045.47	1276.31	3306.15
											48.8728	30.5586	35.7082	20.5632	26.8605	42.5378	48.7334	67.8846	33.5438	122.736		47.0616	214.516	354.05	466.175	660.775		414.688	32.0803		2350.29	1898.98	3232.65	148.145	690.589	2180.46	655.451	862.459	140.482	247.6
											29.6647	77.3654	100.105	72.9051	31.9654	75.2007	20.6693	21.3445	72.1159	36.5106		195.82	216.825	723.967	111.144	147.571		104.667	293.018		2154.4	13328.7	81.8316	1442.61	2493.04	286.861	154.571	123.109	829.54	218.456
											358.449	22.743	55.6625	43.3362	34.4506	91.945	33.1465	40.767	28.0677	379.498		664.472	134.571	481.019	150.617	340.626		851.574	175.922		250.291	1509.14	296.988	336.802	576.991	345.252	6481.96	1323.67	1810.75	49.0893
											112.817	130.705	45.3911	67.6682	66.1998	46.1277	97.4243	111.579	166.67	378.835		216.161	1409.05	69.7708	543.284	271.257		1073.93	228.622		725.304	6920.94	216.692	528.19	3833.8	194.713	142.296	2588.65	1184.8	728.769
											38.9392	25.0727	38.7251	26.114	31.8899	54.9624	41.4041	75.5504	179.922	94.4719			407.13	335.961	810.07	508.154		951.377	96.7213		406.33	308.277	209.888	347.475	1736.23	1414.23	263.15	959.805	68.7009	2202.15
											65.4224	256.85	30.3468	116.882	489.512	241.024	55.371	124.644	51.6852	54.0289			293.901	497.625	273.102	242.498		644.279	286.092		87.2792	539.698	2438.48	314.355	779.555	641.373	88.7718	1423.88	2907.43	375.374
											162.921	30.4912	49.5976	21.648	88.0221	25.9406	47.0269	67.4584	19.3673	64.8493			166.725	201.585	74.2049			348.885	188.949		130.936	1079.25	5094.68	649.699	700.97	177.197	516.125	379.12	2833.28	1057.41
											360.196	22.5396	66.5677	111.349	38.3718	22.6544	238.591	80.397	92.9207	38.4763			39.7951	98.649	297.903			1564.96			5772.59	1635.05	1302.87	1576.1	314.868	4518.79	563.639	1694.71	2899.89	626.637
											150.583	74.0957	305.439	26.255	368.14	255.262	20.5888	68.6856	120.035	49.3735				2676.3	49.6106			57.879			355.364	468.615	274.116	2655.44	216.573	803.12	603.486	821.928	4354.23	1947.08
											92.4513	56.4963	37.595	286.942	64.0813	70.5753	48.4897	28.5314	72.0379	60.8192				474.877	116.386			40.4838			643.227	319.667	2601.54	817.607	783.852	47.2739	224.194	967.841	1015.19	841.626
											159.126	45.9947	24.0233	59.9738	47.363	70.3396	19.5917	30.0857	35.9157	39.0409				807.384	526.591						3533.61	3296.58	1244.25	467.032	249.496	149.277	1140.28	122.043	342.118	709.559
											246.011	51.1459	628.123	30.2164	31.9444	49.4091	36.4408	47.0055	67.4976	137.084				374.597	468.313						749.814	1934.25	203.147	821.202	1778.56	1003.42	938.592	3778.96	5080.44	1310.42
											204.672	22.6469	66.2757	59.3544	105.414	44.9511	28.0172	299.457	383.628	196.241				393.815	34.8102						1202.43	492.089	68.2578	212.615	490.104	3404.81	14496.1	795.619	900.475	324.024
											31.7122	77.9058	23.8935	222.677	30.5038	114.173	35.2848	113.574	97.2284	71.8687				532.808	624.408						1768.03	1109.89	1991.08	1673.95	303.187	565.66	1045.07	283.961	2186.84	367.135
											45.2142	1337.72	68.4563	388.979	122.041	21.7177	32.7041	42.2012	34.7449	77.6721				417.879	228.327						622.597	1443.69	435.583	523.012	98.5156	4175.76	382.249	1895.45	163.641	134.294
											40.3836	38.3035	52.7361	46.1305	152.432	22.484	138.374	19.2065	39.3576	28.622				651.711	63.4431						944.476	371.353	414.688	777.241	175.214	181.835	6832.5	175.284	188.255	4410.81
											309.213	29.194	149.008	43.4807	39.5018	20.4851	49.2728	42.4403	52.3897	71.4827				318.16	52.1795						1290.54	10035.8	2186.21	1563.35	179.396	6524.84	3644.27	1441.59	2873.25	1354.51
											49.5115	27.0277	64.4027	46.1309	33.1223	29.0002	54.6636	149.674	218.352	98.7164					196.852						2476.94	355.622	49.9266	208.348	6328.36	1324.12	521.923	362.658	1496.64	2579.29
											35.5894	21.5421	86.6918	183.327	19.1892	53.9568	65.2541	80.1865	201.313	27.6551					77.6005						174.944	459.649	8062.04	1430.39	536.081	680.766	1045.52	455.673	471.236	496.788
											128.897	90.7715	211.289	50.0743	195.427	48.799	21.6791	62.6181	53.4414	93.3445					114.002						621.587	1104.5	1855.96	667.705	8511.7	1133.62	1623.8	180.502	1153.7	2137.16
											435.639	112.793	45.4124	143.715	35.0141	50.2682	354.359	39.5116	379.997	140.124					92.0532						1327.95	342.303	3989.1	718.96	726.577	1006.87	660.755	730.401	105.555	55.9893
											60.5772	37.1418	40.954	99.6069	103.987	112.145	85.1216	32.1156	123.091	147.958					196.518						650.419	5081.13	376.488	818.966	453.694	782.757	350.65	1947.78	2616.56	1425.51
											52.0185	137.265	98.6301	84.5761	33.6386	64.4464	58.3916	295.24	31.7018	75.5523					273.3						4077.99	245.279	717.235	2286.03	580.26	675.437	725.228	780.761	374.148	973.22
											126.524	62.9846	40.943	29.8405	185.524	39.9646	60.9247	54.1878	47.0143	24.4626					117.817						685.111	3730.69	1256.73	2015.16	153.279	490.477	373.293	748.029	3923.47	1485.2
											36.2398	29.5557	32.1399	152.591	48.126	73.3054	49.0329	131.74	120.461	144.787											1935.76	1178.2	702.185	4986.58	1052.85	6989.73	389.693	1432.1	214.329	492.728
											40.2477	52.4229	67.3038	192.316	52.2642	203.421	284.535	27.3345	444.938	79.0462											7913.85	824.564	606.756	942.087	465.924	954.069	761.525	469.817	410.184	950.451
											73.3221	183.34	19.784	818.122	85.0016	53.4519	52.907	284.114	209.125	605.041											1318.55	1770.58	2532.84	680.624	667.214	1485.3	2945.42	387.475	287.782	472.446
											114.551	118.95	36.8716	27.0286	312.256	34.754	76.8918	114.736	56.4906	43.0595											694.036	617.751	631.293	4107.76	541.165	3907.5	185.677	407.842	1312.38	1182.28

## Sheet: fig. 1g
vRNA (ng/μl)	group		fluorescence intentisy per view		total intensity		bulk intensity		PC
0	0_02_01_R3D.dv		1924303		4320000000		4318075697		0.000445639
	0_02_02_R3D.dv		3513195		4300000000		4296486805		0.00081769
	0_02_03_R3D.dv		3257029		4290000000		4286742971		0.000759791
	0_02_04_R3D.dv		2266278		4290000000		4287733722		0.000528549
	0_02_05_R3D.dv		2087398		4300000000		4297912602		0.000485677
	0_02_06_R3D.dv		957396		4260000000		4259042604		0.000224791
	0_02_07_R3D.dv		3424634		4260000000		4256575366		0.000804551
	0_02_08_R3D.dv		620333		4240000000		4239379667		0.000146326
	0_02_09_R3D.dv		1728194		4250000000		4248271806		0.000406799
	0_02_10_R3D.dv		604901		4350000000		4349395099		0.000139077
10	10-1_01_R3D.dv		131866852		5970000000		5838133148		0.0225872
	10-1_02_R3D.dv		105407291		5850000000		5744592709		0.018349
	10-1_03_R3D.dv		102426849		5890000000		5787573151		0.0176977
	10-1_04_R3D.dv		148056385		5960000000		5811943615		0.0254745
	10-1_05_R3D.dv		105953346		5980000000		5874046654		0.0180375
	10-1_06_R3D.dv		119563179		5960000000		5840436821		0.0204716
	10-1_07_R3D.dv		128263004		6000000000		5871736996		0.0218441
	10-1_08_R3D.dv		84784908		6050000000		5965215092		0.0142132
	10-1_09_R3D.dv		131595629		6040000000		5908404371		0.0222726
	10-1_10_R3D.dv		117949571		6220000000		6102050429		0.0193295
50	50-1_01_R3D.dv		260743319		6510000000		6249256681		0.0417239
	50-1_02_R3D.dv		240293922		6400000000		6159706078		0.0390106
	50-1_03_R3D.dv		217896026		6780000000		6562103974		0.0332052
	50-1_04_R3D.dv		299619481		6710000000		6410380519		0.0467397
	50-1_05_R3D.dv		232404322		6470000000		6237595678		0.0372586
	50-1_06_R3D.dv		244852054		6640000000		6395147946		0.0382872
	50-1_07_R3D.dv		189359690		6770000000		6580640310		0.0287753
	50-1_08_R3D.dv		288691962		6450000000		6161308038		0.0468556
	50-1_09_R3D.dv		212545729		6330000000		6117454271		0.0347441
	50-1_10_R3D.dv		313650448		6900000000		6586349552		0.0476213
100	100_01_R3D.dv		1531519718		8400000000		6868480282		0.222978
	100_02_R3D.dv		1830315622		8750000000		6919684378		0.264509
	100_03_R3D.dv		1721525922		8810000000		7088474078		0.242863
	100_04_R3D.dv		1558987757		8460000000		6901012243		0.225907
	100_05_R3D.dv		1583698577		8890000000		7306301423		0.216758
	100_06_R3D.dv		1726341722		9020000000		7293658278		0.236691
	100_07_R3D.dv		1747253296		9020000000		7272746704		0.240247
	100_08_R3D.dv		1563487502		8460000000		6896512498		0.226707
	100_09_R3D.dv		1478265289		8390000000		6911734711		0.213878
	100_10_R3D.dv		1903688292		9700000000		7796311708		0.244178

## Sheet: fig. 1i
	Time(s)	Fluorescence intensity (relative,%)
		experiment 1	experiment 2	experiment 3
		100	100	100
	0(Bleach)	25.0783	20.3542	20.4392
	10	34.6307	29.7475	31.0282
	20	38.6087	34.6533	35.6061
	30	41.6494	38.028	39.4926
	40	44.9219	41.1149	43.365
	50	47.8014	44.4003	46.669
	60	49.8835	46.8802	49.5457
	70	51.9585	48.5213	52.0823
	80	53.0137	51.1877	53.6951
	90	54.7508	53.3376	55.2385
	100	56.0178	55.4808	56.8341
	110	57.4442	57.0258	58.0062
	120	58.6685	58.2636	58.5386
	130	60.0248	59.571	59.9035
	140	61.4552	60.4826	61.0867
	150	63.4951	61.316	61.8259
	160	64.2676	62.58	62.1775
	170	64.932	63.849	62.3845
	180	65.1924	64.8207	62.9071

## Sheet: fig. 2f
	Time	Fluorescence intensity (relative,%)
		experiment 1	experiment 2	experiment 3
		100	100	100
	0(bleach)	25.4902	21.7135	29.8459
	1	33.9012	32.0155	36.9935
	2	40.6678	38.9331	40.0794
	3	45.244	37.6188	42.0495
	4	46.5301	38.9295	47.367
	5	51.7531	47.9279	49.6639
	6	57.6761	57.4845	51.0504
	7	54.7975	58.608	55.8777
	8	55.9489	61.1305	59.1503
	9	61.8305	61.5404	58.4687
	10	62.8473	62.1268	61.5033
	11	65.9982	62.572	63.6415
	12	68.3662	63.7591	62.6611
	13	68.5231	60.7349	61.1998
	14	70.5995	57.3362	61.8768
	15	65.8753	55.4778	66.8254
	16	66.6228	53.7502	71.2278
	17	66.9928	62.7875	72.549
	18	56.6105	79.1592	74.5051
	19	61.7121	90.4611	74.0756
	20	60.5458	83.7802	73.5808

## Sheet: fig. 3e
	N-mEGFP
	FL										NTD										CTD										delta NTD										delta CTD
fluorescence intensity per droplet	12739022	13206183	9899429	20702244	51617624	10597632	836012	275767	4489074	15736092	392925	2279142	348359	9951027	667068	657248	12931772	15833741	9310711	5498645	1300921	2554421	17387810	580581	3076100	4211964	2529843	5535053	400289	8505527	1523949	169571	2189231	174267	2517208	83328	N/A	N/A	N/A	N/A	763599	3064727	3601274	266813	225493	20549048	175335	94019	367231
	16828111	6039270	433482	5635000	2749963	10151256	4144856	67734710	277653	9798758	392851	5041135	607596	12850935	3929255	2126189					177454	199129	5313963	1158357	1952630	1420200	1466052	4987740	569201	4662280	232562	79758		201107	85359						3535708	1465676	542811	908336	184306		170083	137315	516474
	1948821	4789749	17667788	10178534	42713485	11099801	7094705	21684950	1670952	1096562	494824	1379557	12675809		1930094	551374					3111733		6113930	355606	1459899	2679170	2290508	3879745	695591	1495899					248977						1548111	1566346	2655353	2470928	192520		1035646	1521885	468620
	14171441	3376668	25480360	3069094	9795771	31195022	2918558	2804196	703346	10464160	614788				802655						609821		1300135	297927		2252099	152171		2253850	27904071											259370	1154565	906221	7160861	248131		120005	88297	446349
	1767659	2025438	7924972	11972829	5152793	85085329	2930724	52926811	2622210	2256101													217121	1473721		1624289	15910510		376008	8343828											4667118	298227	1449058	7234842	130539		122134	316816	136684
	1983166	1542725	21438890	28717613	3808263	6863818	5548460	1073344	13379676	10063575													60530310			6948706	4712044			237250											2790346	4558399	12433609	9903767	398506		315511	180756	163516
	1121878	7614984	4665974	6408420	6463570	3027775	999161	5501789	6143392	3329473													4364244																		21216397	1753281	2329941	21867275	296045		2957199	629189	561477
	5233517	6613867	7870317	581090	1668148	6927282	23888635	937532	7967916	5465284																															1208408	5682182	1331582	5784215	324137		369102	326621	113651
	11240244	908813	5746804	1636704	27092464	19593625	14075243	13332885	1040595	380377																															6798281	143312	497130	2387384	90247		1072634	121099	466073
	1113055	8790620	6945589	7103459	13615526	10956075	1611093	254473	25640920	2744512																															1364600	577546	640235	3926620	141405		1760401	1889882	248092
	6750712	8005155	3997721	14023458	1406408	958462	199234	2615556	22333163	4943010																																143227	715242	8248583	251695		259666	97142	333205
	1662603	101545842	10003553	11518127	9101040	10837887	22006121	5442706	15379775	34338321																																505883	2500411	4527426	407409		679740	557592	412080
	12572899	4536113	1608934	6274191	504603	7838377	25311965	3914665	15790199	4008299																																188045	2984567	3270182	206276		1058046	201324	119321
	13642302	467088	13772091	661798	2909614	20331422	17312607	3899276	3142131	5984001																																299076	5271676	12069117	338524		841805	210732	252134
	15254574	93783918	7901175	21806591	1353603	26580470	4784157	4600875	3665176	853747																																136809	3183689	3825964	89304		1517775	191003	1242491
	227675	14004798	2769613	1127163	7771841	12585514	3068994	13128344	20543897	4444159																																156448	427419	2987655	757514		580374	379109	506932
	2785420	47820303	11034108	33773908	888494	1645598	784351	1336675	23570700	23837796																																3674022	2536317	15385921	228121		591744	239246	135278
	32022873	5481050	21863056	32358357	45979769	95815011	9676504	8006820	1145676	1551629																																149669	569811	2527544	676228		1256517	155460	450398
	7104065	38288717	23201399	35052704	578742	836112	13082851	70207096	12442960	17233976																																	4288615	6373312	1124112		845110	228779	255733
	1437982	42259209	47850944	54986695	47848882	3555998	4095003	480990	5490755	8055547																																	2576554	217451	184213		872353	520363	568035
	4815924	2023551	4129509	20820256	17768849	10052079	7150765	1134571	4901569	1084176																																			350612		5495304	547092	384226
	11808937	16772116	21572210	3606897	17682125	10349943	2234167	1466404	3374738	1543990																																			624260		23040458	197946	279572
	8644771	7118438	15947225	23437223	22078262	879827	22338750	7064297	1326601	27855440																																			128398		269286	287922	121245
	338649	9701597	27385215	3403297	14627319	2880036	920977	11617420	44434067	10651646																																			98139		460005	577005	633545
	10695172	4622695	12332491	12369903	26461810	3847904	10113720	28077130	2238886	3927132																																			110988		1222011	162364	104097
	36813751	1402051	27412530	3433243	14063849	33893202	252702	40749982	2993453	1433888																																			156796			155970	500697
	1947470	23028114	1442183	19080729	3032060	20182793	61844875	663030	313912	39917273																																			607995			421470	1580443
	4151142	2147708	65410102	10943022	1813682	2765513	23195351	27082241	8952477	5029736																																			272830			84339	913292
	33110794	5321807	43802287	366111	1885521	42106990	13716842	3714565	205026	15255023																																			143973			89583	1229121
	2809616	6921521	3565002	3566716	1222972	4195058	1455770	64603294	43658357	716406																																			118340			245201	648281
	13148287	3217084	5440961	17864200	15971378	48293132	5723400	2676548	5275511	33041526																																			89296			98017	310409
	22101153	209468	11854727	9085146	32231100	2008087	15815955	3384107	6153506	1005383																																			85427			800929	119081
	592597	27838697	15554514	355059	2555213	23989210	4407864	2841446	17586048	305989																																			111145			93514	1441111
	5420642	4450365	4628446	15984164	8487825	7293630	14350095	1312062	1945304	6021054																																			148020			349294	963433
	1328704	13788512	24565135	10088739	20591169	11665201	1180289	72630009	1281410	18904219																																			454486			141666	522241
	7667207	2539296	702433	14336672	1583667	10996792	5175657	949847	10241109	2707898																																			341320			183107	1197338
	8650997	2547317	15535335	13292278	12030889	4468782	1129765	45578609	2274139	6072676																																			91125			98665	205591
	2666128	12492205	10041962	25808175	6093917	795680	30819800	2176698	42166264	26529761																																			291565			183805	293696
	34614773	3860544	457233	28168312	285511	15420851	10385193	14615213	1147838	26084569																																			190694			173090	543921
	15909855	2769845	1103809	72022256	8670370	4231898	2771492	5683752	3473865	5962238																																			3376032			496401	109870
	7104666	498022	6807520	897862	14601946	1112831	1440087	373337	13513553	6640239																																			284470			123517	401015
	10924665	5612977	26125857	1069266	26918491	9847514	995127	190438	7445909	15596024																																			254565			331634	207307
	2227350	1633087	17342113	6806992	3898245	28783498	1381158	1618804	21159688	4687549																																			150039			290681	1230403
	6136210	287421	9062574	2113714	8934078	4136209	46020162	243181	8127537	27141973																																			371870			227775	696006
	9138050	7235534	715542	14483293	3540725	26500670	10659625	3265522	14331569	45681692																																			451899			932492	328212
	24309133	56918086	37388108	227299	4636734	3036982	28009268	9242925	8368023	4533246																																			312125			270353	1022445
	569274	16987593	4733367	39989307	8259925	6097793	348745	12245226	38046460	34481479																																			90187			363458	171820
	8043487	27232640	24308248	1305160	12796721	3581023	13125684	6934413	2554014	1409798																																			174448			819090	1376043
	4102461	89402022	39135829	11285459	7658394	968443	3282414	2217296	6604805	2823166																																			300372			107328	382486
	10573354	231056	5626227	9263179	16781711	39416643	3226915	1303475	7237023	264179																																			323824			198831	1071830
	13362010	15030456	27723856	10120515	6585404	3053548	5526409	5419055	751637	25850463																																			168994			189544	127809
	16728330	3962418	6496951	50261359	12222840	33068618	1593256	1185361	7747228	10697342																																			113336			131832	102658
	5018189	2694865	9016133	7655188	392968	13408763	34142065	14725833	387941	1733501																																			113603			706149	514279
	31882790	20175677	3832508	28174280	5686846	20029590	5870090	29035805	1119822	19175243																																			113384			769467	162293
	8992081	12429096	3184530	935249	10986158	2666341	490731	21825794	23929598	1668730																																			142176			148918	174849
	45242913	3012978	4686177	9158175	19164054	8520851	9068458	5163203	42911870	505778																																			593839			533835	333872
	1942035	7011261	29663949	1647613	21749470	4541606	1147425	10530308	644421	17759563																																			98129			643803	314036
	9804557	2332649	1370052	12398116	36118075	7884882	32241262	6919830	1878271	5918609																																			327888			388494	182617
	5832680	6663965	3472538	58585082	3086745	1500886	5230534	9169726	770013	6128706																																			122499			501208	455101
	1826364	24448038	22557358	20262326	23803285	8747218	3754676	3899111	45819147	9518481																																			443442			382315	232056
	459509	56234161	10017415	14462510	8726268	519030	2136003	1900399	8049654	1788753																																			89203			140926	302248
	8851469	6411347	2484276	15053689	1399890	2924448	11226512	3189103	2720321	9097955																																			1371970			216985	200137
	30872296	1658412	6155147	2353153	39798933	11581114	24143026	4203570	2334577	23718783																																			116356			310461	238241
	1836485	28658950	36486600	22132483	4227976	1811538	200255	9184100	838308	7149887																																			330164			265767	180418
	10963250	13091226	7073473	45413860	4482981	4857776	32079916	5577321	3016279	724590																																			228656			128274	168598
	9979218	663703	11987343	5046803	5376258	19836848	2073472	16050604	1957869	1534548																																			263998			354134	210592
	5935753	9149661	3859216	26471546	5723265	717548	36781180	1458063	10255834	3080182																																			545103			172556	332835
	3673820	4881102	33095745	6378143	5058139	9369351	2380410	42983153	8722413	7713461																																			148228			467930	337193
	11537031	10137158	1513095	23005851	24993405	30424317	7377733	2118655	3881503	7497123																																			89214			88827	1149095
	15731502	19843602	13260321	2753849	2587177	6084509	842315	4594494	20947193	24922801																																			293346			194143	136646
	35817289	13749633	3079443	9056992	12379917	3144304	17896113	22232563	3430239	315905																																			1422292			221553	383105
	3755122	3867540	61274982	10895992	8938547	15171291	53156385	1183396	34504538	16635290																																			301227			107598	208920
	14468733	6866339	638452	19413384	22709652	1515997	1761479	5708120	7829595	15104695																																			357223			255296	271770
	1019165	36162455	1035568	77621037	14925435	4307065	23011373	13021542	9076289	10617762																																			895076			245712	2060407
	6136813	1414135	19521214	3229543	6099491	5070690	211672	1782738	1251813	36555871																																			84960			251866	238179
	11407394	14627795	18156575	4158956	9496475	1777102	7339336	275725	23439538	9325336																																			167247			217279	397985
	7611049	17240371	13239827	9153246	4122596	4163551	2966950	5862227	15394759	3750219																																			156604			1243058	185275
	43540039	937153	11229418	1754105	331198	10611994	8538535	21741038	4534339	3173844																																			130812			88849	301222
	15379228	103390761	728314	58024189	3412948	13884671	6947051	2694950	20467412	3334706																																			113618			273306	259985
	14003011	1754229	44048126	27214651	1686193	10975705	19831400	11726664	5411897	4781524																																			245934			610697	415884
	12095543	4210160	920000	8210574	3086087	15459035	22993667	18448267	18570547	8510428																																			396354			82903	197894
	3468263	6260615	10843789	10051131	23352303	26950294	471062	339535	33254486	25751327																																			192256			1574210	336680
	43663604	9887360	50352862	2984123	1574254	33552869	5631389	4818203	6393258	9769932																																			207583			87143	583798
	13408453	14654324	53960313	44105830	1196529	8900262	17711638	6130996	9596940	1992570																																			543864			93434	167816
	68946405	4910163	4411259	3583819	12719610	18753710	9310294	567631	23049496	5144952																																			141334			191045	166531
	40154781	28813172	844227	50054851	1776231	644286	2198048	996864	9967280	1686950																																			495900			541306	819391
	8003198	10852854	41501310	266308	6948440	47937675	2382300	7716444	12359321	11970524																																			254239			87103	302637
	2026074	10941672	24452029	6951530	9375825	4950659	12833235	25719639	16820730	67797338																																			83617			170094	208529
	23175839	49749492	5821441	3752690	1770189	2664361	24096291	15129894	15795886	1478905																																			191003			123696	520099
	27741872	9153471	4102534	31988475	1073366	5898825	12290912	1874078	2356151	4216058																																			108719			1265248
	15342927	5551097	15005262	16252174	9428270	16941313	2769266	5070911	20997493	14126190																																			801763			273459
	4468876	24558852	1184605	23453678	34084526	16672199	7529995	7084174	22003823	9195873																																			109705			140932
	37744588	13262278	16244197	5557025	244217	24228865	1761763	8715924	43212580	4970151																																			358169			97635
	8437352	386150	2348566	13660786	5712218	23900042	18294724	3023358	4105281	2595749																																			161836			416876
	2941829	3467941	3400303	39305374	4051509	30921115	4382843	8329945	16647764	13067567																																			191682			226812
	19607814	21041385	53100474	7100172	189432	52501432	6145533	5826062	3972636	6199428																																			216903			268603
	33050851	15017638	3984983	13938347	9883337	7092594	25541885	15825567	2099908	36050808																																			349646			539317
	348259	14201125	11305114	2014537	25946590	1884450	23858342	5228107	2929835	6304434																																			171869			784372
	5968557	870956	1844861	7097617	1369901	8209341	1100113	14648447	1641725	5966428																																			123544			344167
	425105	3053635	9218575	967765	9076897	16271886	4367645	6645215	2367557	772946																																			167847			1134950
	16368125	897576	40517749	2565179	25963295	1461352	27210508	20464391	28557851	34256677																																			403167			372497
	217370	4657872	4313354	1394764	5720028	2334010	20092561	9527909	11632754	4697354																																			193738			123351
	5808074	1532504	22692643	12859575	23634055	10555537	4165959	2132693	4254304	4869267																																			374811			109358
	7078007	3233954	4519112	13298456	36840385	439616	6206518	190827	4406910	32209992																																			3542918			460345
	3212323	15083316	5465764	8193024	2715341	400768	2626743	1653488	2834128	2040977																																			484877			4191810
	12956031	2438361	9603619	978760	50410430	9796785	1480066	13791818	3709246	1951320																																			239305			403966
	8235255	13640412	399457	1258482	2235406	47234073	12992199	7926251	2624392	8335600																																			279428			137297
	40308212	61689781	5166862	334692	6785245	864843	13757264	8453838	9061848	3727087																																			250017			130747
	4104391	4176950	11233778	41710827	3283665	4153096	34310683	3142111	6442826	4066424																																			151920			504530
	7943997	20280625	7157613	3637572	1121609	7457191	10976698	6996384	7106209	3554053																																			102247			2057355
	32016231	11052442	61770361	14054211	3080109	10616070	1343991	7178041	427413	3610442																																			88059			240949
	7317039	3911408	73140640	8973409	26109268	276085	14587109	4458498	751923	13743321																																			241353			161980
	1037879	375222	3050323	25533763	4890956	345983	13810374	1013910	1447693	6422095																																			270867			82362
	137321421	993236	26011353	16537558	377729	11310479	2741993	2457153	8863139	8701740																																			91973			1364525
	28840709	34709709	15945573	32251688	3758677	4921162	4732019	9581954	2318942	3561497																																			316423			659219
	964547	2103596	43049726	30302897	3126715	768839	11551040	5141620	44469319	3475269																																			226126			252271
	8849424	3530712	12467185	4801543	24620746	31513592	4607070	5537069	9919144	5399640																																			1416875			158782
	25654885	14409290	12476972	13160745	10238373	418876	15497924	22067445	18628680	952540																																			83707			326644
	6113461	5983860	7248915	12998583	683441	8596276	14313740	3255633	18412210	15562436																																			85690			411209
	39924914	15968924	21154759	3754805	28037730	6784698	5698155	15762817	11431987	13764487																																			323812			674917
	283018	31561590	19310353	8204062	2139141	12654262	668798	1069419	23432455	3120825																																			241951			333949
	2851303	28017622	1358067	20645760	21491881	35396523	7598402	2364112	7590728	8983859																																			226381			674761
	8749632	14616402	1038400	6270711	9265543	31673187	3079456	5120385	11470784	42733220																																			434583			178904
	7602949	22755093	26040727	17873122	1504720	2452389	29937732	2020906	12012585	3164356																																			158933			352062
	3982310	20293495	95998468	1068927	6887945	1687545	3122562	27850178	7850059	5080991																																			92391			209246
	4009210	929165	3131328	2134127	23184460	1026039	2086490	6306799	11942275	7760238																																			396551			150350
	3498290	3426743	5567852	2928336	2344498	8987786	1120106	5915660	3871595	1956939																																			172302			114915
	9922784	10330522	82643808	3836830	5408770	8276518	4635025	28148780	2470500	3507224																																			1313676			931446
	1976189	7198490	4408598	2070868	2225550	18846577	6025459	2524278	1690351	2770162																																			236971			87256
	1652816	9157418	844288	3443014	1017300	21642241	20172408	89135800	3641941	2177509																																			118210			870009
	1995238	2778650	7432228	5413212	12773643	15166732	675417	16945133	1263525	21113330																																			233443			1514914
	26258843	5837953	11195089	19968136	7943434	9426999	3349344	33975235	775587	18042070																																			195255			277919
	1579317		24747330	15022343	1152726	58839077	6304784	1676072		1804056																																			198412			305141
	19957715		295594	5637128	6941595	27243861	1275180	5128317		18594711																																			491917			250217
	11737807		5721118	301076	1582466	20552279	370126	5821108		1690923																																			303390			96924
	12443346		8050778	640855	2596415	5138149	14737924	4827154		40373761																																			93228			155466
	23936775		2694103		45517053	4545263	2154846	2115342		7507485																																			436307			106312
	7099815		955416		25816074	1315229	18480149	343045		13341165																																			516869			3002244
	2691896		6389429		34971325	35592408	2153968			5143831																																			141659			91507
	39637428		1509177		43135820	7676786	9962733			1458916																																			219972			1246267
	540600		6010737		680376	421036	14979916			2822352																																			470177			147977
			6969608		1126366	1320114	13410902			4617022																																			113500			87379
			9233279		15802438	8473570	3672678			2118619																																			131546			192577
					12665179	296911	14768436																																						159599			140361
					1794059	8335965	10569736																																						1507736			215146
					8821443	389260	11765053																																						103738			551380
					13835962	858705	1649067																																						555587			97694
					5175929	914879	5172313																																						96017			359464
					7569824																																								137159			1433924
					15206488																																								517166			320703
					29067744																																								140172			1455914
					26736185																																								162087			106565
					1293070																																								103514			138289
					8197257																																								157476			589348
					5492998																																								230332			530822
					3951805																																								84320			890867
					755348																																								226434			353436
																																													213411			353220
																																													320180			192499
																																													175600			232020
																																													118168			228924
																																													2201017			149728
																																													105743			207212
																																													94155			146192
																																													267707			187368
																																													385416			181123
																																													132679			498995
																																													342373			424975
																																													93813			495473
																																													183145			162129
																																													576869			297958
																																													88837			404364
																																													114095			431460
																																													89050			82873
																																													113296			145875
																																													348441			137343
																																													478033			101422
																																													149643			404921
																																													123278			224381
																																													879985			116546
																																													137862			201952
																																													1296571			209606
																																													136703			1413156
																																													103684			185311
																																													207782			162408
																																													104100			135480
																																													211660			381814
																																													186411			340865
																																													206641			112058
																																													194331			214007
																																													223108			278225
																																													238590			94976
																																													271620			587610
																																													412391			142373
																																													116903			120260
																																													157612			302479
																																													504201			91669
																																													380481			103093
																																													104925			136855
																																													119402			97544
																																													247077			787085
																																													199196			213454
																																													94553			87528
																																													113175			335172
																																													83305			2485720
																																													108170			141782
																																													99144			241325
																																													160726			472679
																																													109206			116281
																																													97490			88752
																																													156419			116241
																																													473851			208165
																																													196051			95345
																																													931383			345326
																																													231113			129658
																																													204702			209213
																																													107668			400590
																																													654866			1658902
																																													711520			144072
																																													407390			429091
																																													169223			123227
																																													163630			242940
																																													132725			117367
																																													168520			157036
																																													162597			162144
																																													181728			313030
																																													119121			790807
																																													168113			853456
																																													94537			186725
																																													103195			958760
																																													145233			263980
																																													243817			1310089
																																													379672			85683
																																													89048			84636
																																													327636			182066
																																													236444			124439
																																													132097			382419
																																													300084			210267
																																													174043			186079
																																													130607			227183
																																													99394			381584
																																													187561			147738
																																													174355			195841
																																													2794292			287794
																																													191006			174657
																																													173724			182435
																																													958198			292577
																																													219009			134359
																																													169431			220412
																																													224521			712096
																																													109593			179930
																																													139562			336960
																																													88588			137777
																																													445796			270310
																																													108727			141195
																																													521534			167879
																																													2515032			343576
																																													104150			180483
																																													158093			783924
																																													118945			394341
																																													202290			260476
																																													299231			334638
																																													115294			128025
																																													239957			244766
																																													103432			154507
																																													84124			218152
																																													89585			108972
																																													459713			117161
																																													220290			278547
																																													98424			704245
																																													106312			128055
																																													130439			248914
																																													101889
																																													150609
																																													215690
																																													701824
																																													109107
																																													220609
																																													262186
																																													315345
																																													139931
																																													118469
																																													159684
																																													181172
																																													119919
																																													2114491
																																													120228
																																													286837
																																													183033
																																													1087619
																																													263997
																																													369392
																																													480042
																																													494626
																																													417785
																																													463526
																																													235232
																																													479412
																																													498066
																																													113924
																																													142152
																																													145750
																																													126685
Bulk intensity per pixel	4516.62	4813.61	4808.17	4702.6	4711.87	4576.52	4737.12	4697.05	4408.26	4441.1	17421.5	17265	17617.4	20300.8	19049.8	16978	17030.9	17149.9	17086.4	17080.5	6599.45	6776.03	6882.6	7364.39	7853.21	6979.11	6615.71	6698.67	6666.17	6814.02	3610.56	3527.28	3596.93	3587.55	3835.05	4394.71	4152.28	4128.4	3992.41	3719.24	4519.83	4533.56	4448.23	4351.82	4238.11	4227.7	4158.16	4156.73	4187.68
partition coefficient	2820.48	2743.51	2058.88	4402.3	10954.8	2315.65	176.481	58.7107	1018.33	3543.29	22.554	132.009	19.7736	490.178	35.0172	38.7117	759.312	923.255	544.919	321.926	197.126	376.979	2526.34	78.8362	391.7	603.51	382.399	826.292	60.0478	1248.24	422.081	48.0742	608.639	48.5755	656.368	18.961	N/A	N/A	N/A	N/A	168.944	676.008	809.596	61.3106	53.206	4860.57	42.1665	22.6185	87.6933
	3725.82	1254.62	90.1553	1198.27	583.624	2218.12	874.974	14420.7	62.9848	2206.38	22.5498	291.986	34.4884	633.025	206.263	125.232					26.8892	29.3873	772.087	157.292	248.641	203.493	221.602	744.587	85.3865	684.219	64.4117	22.6118		56.057	22.2576						782.265	323.294	122.028	208.725	43.4877		40.9034	33.0344	123.332
	431.478	995.044	3674.53	2164.45	9065.07	2425.38	1497.68	4616.72	379.051	246.912	28.4031	79.9048	719.505		101.319	32.4757					471.514		888.317	48.2872	185.898	383.884	346.222	579.182	104.346	219.533					64.9214						342.515	345.5	596.946	567.791	45.4259		249.063	366.125	111.905
	3137.62	701.484	5299.39	652.638	2078.95	6816.31	616.104	597.012	159.552	2356.21	35.2891				42.1347						92.4048		188.902	40.4551		322.692	23.0015		338.103	4095.1											57.3849	254.671	203.726	1645.49	58.5475		28.8601	21.2419	106.586
	391.368	420.773	1648.23	2546	1093.58	18591.7	618.673	11268.1	594.841	508.005													31.5464	200.114		232.736	2404.96		56.4054	1224.51											1032.59	65.782	325.76	1662.49	30.8012		29.3721	76.2175	32.6396
	439.082	320.493	4458.85	6106.75	808.227	1499.79	1171.27	228.514	3035.14	2266.01													8794.69			995.644	712.25			34.8179											617.356	1005.48	2795.18	2275.77	94.0291		75.8775	43.4851	39.0469
	248.389	1581.97	970.426	1362.74	1371.76	661.588	210.922	1171.33	1393.61	749.696													634.098																		4694.07	386.734	523.79	5024.85	69.853		711.179	151.366	134.078
	1158.73	1373.99	1636.86	123.568	354.031	1513.66	5042.86	199.6	1807.5	1230.61																															267.357	1253.36	299.351	1329.15	76.4814		88.7656	78.5764	27.1394
	2488.64	188.801	1195.22	348.042	5749.83	4281.33	2971.27	2838.57	236.056	85.6493																															1504.1	31.6113	111.759	548.594	21.2941		257.959	29.1332	111.296
	246.436	1826.2	1444.54	1510.54	2889.62	2393.97	340.1	54.1772	5816.57	617.98																															301.914	127.393	143.93	902.293	33.3651		423.36	454.656	59.2434
	1494.64	1663.03	831.443	2982.06	298.482	209.43	42.0581	556.851	5066.21	1113.01																																31.5926	160.792	1895.43	59.3885		62.4473	23.3698	79.568
	368.108	21095.6	2080.53	2449.31	1931.51	2368.15	4645.47	1158.75	3488.86	7731.94																																111.586	562.113	1040.35	96.1298		163.471	134.142	98.403
	2783.7	942.352	334.625	1334.2	107.092	1712.74	5343.33	833.431	3581.96	902.546																																41.4784	670.956	751.451	48.6717		254.45	48.4332	28.4934
	3020.47	97.0349	2864.31	140.73	617.507	4442.55	3654.67	830.154	712.783	1347.41																																65.9693	1185.12	2773.35	79.8761		202.446	50.6965	60.2086
	3377.43	19483.1	1643.28	4637.13	287.275	5808	1009.93	979.524	831.434	192.238																																30.1769	715.72	879.163	21.0716		365.011	45.9503	296.702
	50.4083	2909.42	576.022	239.689	1649.42	2750.02	647.861	2795.02	4660.32	1000.69																																34.5088	96.0874	686.529	178.738		139.575	91.2036	121.053
	616.705	9934.4	2294.87	7181.96	188.565	359.574	165.576	284.578	5346.94	5367.54																																810.405	570.185	3535.51	53.8261		142.309	57.5563	32.3038
	7090.01	1138.66	4547.06	6880.95	9758.28	20936.2	2042.7	1704.65	259.893	349.379																																33.0135	128.098	580.801	159.559		302.181	37.3996	107.553
	1572.87	7954.27	4825.41	7453.9	122.826	182.696	2761.78	14947.1	2822.65	3880.56																																	964.116	1464.52	265.239		203.241	55.0382	61.068
	318.376	8779.12	9952.01	11692.8	10155	777.009	864.451	102.403	1245.56	1813.86																																	579.231	49.9678	43.4658		209.793	125.186	135.644
	1066.27	420.381	858.853	4427.39	3771.08	2196.44	1509.52	241.55	1111.91	244.123																																			82.7283		1321.57	131.616	91.7516
	2614.55	3484.31	4486.57	767.001	3752.67	2261.53	471.63	312.197	765.549	347.659																																			147.297		5541.02	47.6206	66.7606
	1913.99	1478.82	3316.69	4983.89	4685.67	192.248	4715.68	1503.99	300.936	6272.19																																			30.296		64.7608	69.2664	28.9528
	74.9785	2015.45	5695.56	723.705	3104.35	629.307	194.417	2473.34	10079.7	2398.43																																			23.1563		110.627	138.812	151.288
	2367.96	960.339	2564.9	2630.44	5615.99	840.792	2134.99	5977.61	507.885	884.27																																			26.1881		293.882	39.0605	24.8579
	8150.74	291.268	5701.24	730.073	2984.77	7405.88	53.3451	8675.65	679.056	322.868																																			36.9967			37.5223	119.564
	431.179	4783.96	299.944	4057.49	643.494	4410.07	13055.4	141.159	71.21	8988.15																																			143.459			101.395	377.403
	919.082	446.174	13603.9	2327.02	384.917	604.283	4896.51	5765.8	2030.84	1132.54																																			64.3753			20.2897	218.09
	7330.88	1105.58	9109.97	77.8529	400.164	9200.65	2895.61	790.829	46.5095	3434.96																																			33.971			21.5513	293.509
	622.062	1437.91	741.447	758.456	259.551	916.647	307.311	13754	9903.77	161.313																																			27.9228			58.9889	154.807
	2911.09	668.331	1131.61	3798.79	3389.6	10552.4	1208.2	569.836	1196.73	7439.94																																			21.0698			23.5803	74.1244
	4893.3	43.5158	2465.54	1931.94	6840.4	438.78	3338.73	720.475	1395.9	226.382																																			20.1568			192.682	28.4361
	131.204	5783.33	3235.02	75.5027	542.292	5241.8	930.495	604.943	3989.34	68.8994																																			26.2251			22.497	344.131
	1200.16	924.539	962.621	3399.01	1801.37	1593.71	3029.29	279.337	441.286	1355.76																																			34.9259			84.0309	230.064
	294.181	2864.49	5109.04	2145.35	4370.06	2548.92	249.158	15462.9	290.684	4256.65																																			107.238			34.0811	124.709
	1697.56	527.525	146.092	3048.67	336.101	2402.87	1092.58	202.222	2323.17	609.736																																			80.5358			44.0507	285.919
	1915.37	529.191	3231.03	2826.58	2553.31	976.458	238.492	9703.67	515.882	1367.38																																			21.5013			23.7362	49.0943
	590.293	2595.19	2088.52	5488.07	1293.31	173.861	6506.03	463.418	9565.29	5973.69																																			68.7959			44.2186	70.1334
	7663.87	802.007	95.095	5989.94	60.5939	3369.56	2192.3	3111.57	260.384	5873.45																																			44.995			41.6409	129.886
	3522.52	575.42	229.569	15315.4	1840.11	924.697	585.059	1210.07	788.036	1342.51																																			796.588			119.421	26.2365
	1573.01	103.461	1415.82	190.929	3098.97	243.161	304.001	79.4833	3065.51	1495.18																																			67.1218			29.7149	95.7607
	2418.77	1166.06	5433.64	227.378	5712.91	2151.75	210.07	40.5442	1689.08	3511.75																																			60.0656			79.7824	49.5041
	493.146	339.265	3606.8	1447.5	827.324	6289.38	291.561	344.643	4800.01	1055.49																																			35.4023			69.9302	293.815
	1358.59	59.7101	1884.83	449.478	1896.08	903.788	9714.8	51.7731	1843.71	6111.54																																			87.7442			54.7966	166.203
	2023.21	1503.14	148.818	3079.85	751.447	5790.57	2250.23	695.228	3251.07	10286.1																																			106.627			224.333	78.3757
	5382.16	11824.4	7775.95	48.3348	984.053	663.6	5912.72	1967.81	1898.26	1020.75																																			73.6472			65.0398	244.156
	126.04	3529.08	984.443	8503.66	1753	1332.41	73.6197	2607	8630.73	7764.18																																			21.28			87.4384	41.0299
	1780.87	5657.43	5055.61	277.54	2715.85	782.477	2770.82	1476.33	579.371	317.443																																			41.1617			197.051	328.593
	908.304	18572.8	8139.44	2399.83	1625.34	211.611	692.914	472.061	1498.28	635.691																																			70.874			25.8203	91.3361
	2340.99	48.0006	1170.14	1969.8	3561.58	8612.79	681.198	277.509	1641.7	59.485																																			76.4076			47.8335	255.949
	2958.41	3122.49	5765.99	2152.11	1397.62	667.22	1166.62	1153.71	170.507	5820.73																																			39.8748			45.5993	30.5203
	3703.73	823.17	1351.23	10688	2594.05	7225.71	336.335	252.363	1757.44	2408.71																																			26.7421			31.7153	24.5143
	1111.05	559.843	1875.17	1627.86	83.3995	2929.9	7207.35	3135.12	88.0033	390.331																																			26.8051			169.881	122.808
	7059	4191.38	797.082	5991.21	1206.92	4376.6	1239.17	6181.71	254.028	4317.68																																			26.7534			185.113	38.7549
	1990.89	2582.08	662.316	198.879	2331.59	582.613	103.593	4646.7	5428.36	375.747																																			33.547			35.8257	41.7532
	10017	625.929	974.628	1947.47	4067.18	1861.86	1914.34	1099.24	9734.43	113.886																																			140.119			128.427	79.7273
	429.976	1456.55	6169.49	350.362	4615.89	992.37	242.22	2241.9	146.185	3998.91																																			23.1539			154.882	74.9905
	2170.77	484.595	284.943	2636.44	7665.33	1722.9	6806.09	1473.23	426.08	1332.69																																			77.3665			93.4614	43.6082
	1291.38	1384.4	722.216	12458	655.099	327.953	1104.16	1952.23	174.675	1380																																			28.9041			120.577	108.676
	404.366	5078.94	4691.46	4308.75	5051.77	1911.32	792.608	830.119	10393.9	2143.27																																			104.632			91.9749	55.414
	101.737	11682.3	2083.42	3075.43	1851.97	113.411	450.908	404.594	1826.04	402.773																																			21.0478			33.9031	72.1756
	1959.76	1331.92	516.678	3201.14	297.098	639.011	2369.9	678.959	617.097	2048.58																																			323.722			52.2008	47.7919
	6835.27	344.526	1280.14	500.394	8446.52	2530.55	5096.57	894.938	529.592	5340.75																																			27.4547			74.6887	56.891
	406.606	5953.74	7588.46	4706.44	897.303	395.833	42.2736	1955.29	190.168	1609.94																																			77.9035			63.9365	43.0831
	2427.31	2719.63	1471.14	9657.18	951.422	1061.46	6772.03	1187.41	684.234	163.156																																			53.9523			30.8593	40.2605
	2209.45	137.881	2493.12	1073.19	1141	4334.48	437.708	3417.17	444.137	345.533																																			62.2914			85.1953	50.2885
	1314.2	1900.79	802.637	5629.13	1214.65	156.789	7764.47	310.421	2326.51	693.563																																			128.619			41.5124	79.4796
	813.401	1014.02	6883.23	1356.3	1073.49	2047.26	502.502	9151.1	1978.65	1736.84																																			34.975			112.572	80.5203
	2554.35	2105.94	314.692	4892.16	5304.35	6647.91	1557.43	451.061	880.507	1688.12																																			21.0504			21.3694	274.399
	3483.03	4122.4	2757.87	585.601	549.076	1329.5	177.812	978.166	4751.81	5611.85																																			69.2162			46.7057	32.6305
	7930.11	2856.41	640.461	1925.95	2627.39	687.051	3777.85	4733.3	778.14	71.1322																																			335.596			53.2998	91.4839
	831.402	803.46	12743.9	2317.01	1897.03	3315.03	11221.3	251.945	7827.25	3745.76																																			71.0757			25.8852	49.8892
	3203.44	1426.44	132.785	4128.22	4819.67	331.255	371.846	1215.26	1776.12	3401.12																																			84.2882			61.4175	64.8976
	225.648	7512.55	215.377	16506	3167.62	941.122	4857.67	2772.28	2058.93	2390.8																																			211.197			59.1118	492.017
	1358.72	293.779	4060.01	686.757	1294.49	1107.98	44.6837	379.544	283.97	8231.27																																			20.0467			60.5923	56.8762
	2525.65	3038.84	3776.19	884.395	2015.44	388.308	1549.33	58.7017	5317.19	2099.78																																			39.4626			52.2716	95.0372
	1685.12	3581.59	2753.61	1946.42	874.938	909.763	626.32	1248.07	3492.26	844.435																																			36.9513			299.047	44.2429
	9639.97	194.688	2335.49	373.007	70.2901	2318.79	1802.48	4628.66	1028.6	714.653																																			30.8656			21.3747	71.9306
	3405.03	21478.9	151.474	12338.7	724.329	3033.89	1466.51	573.754	4642.97	750.874																																			26.8086			65.7502	62.0834
	3100.33	364.431	9161.1	5787.15	357.86	2398.26	4186.39	2496.6	1227.67	1076.65																																			58.0291			146.918	99.3114
	2678.01	874.637	191.341	1745.96	654.96	3377.9	4853.94	3927.63	4212.67	1916.29																																			93.5213			19.9443	47.2563
	767.89	1300.61	2255.28	2137.36	4956.05	5888.81	99.4407	72.2869	7543.68	5798.41																																			45.3636			378.713	80.3978
	9667.33	2054.04	10472.4	634.569	334.104	7331.52	1188.78	1025.79	1450.29	2199.89																																			48.98			20.9643	139.409
	2968.69	3044.35	11222.6	9379.03	253.939	1944.76	3738.91	1305.29	2177.04	448.666																																			128.327			22.4777	40.0738
	15265.1	1020.06	917.451	762.093	2699.48	4097.81	1965.39	120.848	5228.71	1158.49																																			33.3483			45.9604	39.7669
	8890.46	5985.78	175.582	10644.1	376.969	140.781	464.005	212.232	2261.05	379.85																																			117.01			130.224	195.667
	1771.95	2254.62	8631.41	56.6299	1474.67	10474.7	502.901	1642.83	2803.68	2695.4																																			59.9887			20.9547	72.2685
	448.582	2273.07	5085.52	1478.23	1989.83	1081.75	2709.08	5475.7	3815.73	15265.9																																			19.7298			40.9201	49.7959
	5131.24	10335.2	1210.74	798.003	375.687	582.18	5086.7	3221.15	3583.25	333.004																																			45.0679			29.758	124.198
	6142.18	1901.58	853.242	6802.3	227.8	1288.93	2594.6	398.99	534.486	949.327																																			25.6527			304.385
	3397	1153.21	3120.78	3456	2000.96	3701.79	584.589	1079.59	4763.22	3180.79																																			189.179			65.787
	989.43	5101.96	246.373	4987.39	7233.75	3642.98	1589.57	1508.22	4991.5	2070.63																																			25.8853			33.9045
	8356.83	2755.16	3378.46	1181.69	51.8301	5294.16	371.906	1855.62	9802.65	1119.13																																			84.5114			23.4884
	1868.07	80.2205	488.453	2904.94	1212.3	5222.31	3862	643.672	931.271	584.483																																			38.1859			100.289
	651.335	720.445	707.193	8358.22	859.851	6756.46	925.213	1773.44	3776.5	2942.42																																			45.2281			54.565
	4341.26	4371.23	11043.8	1509.84	40.2031	11471.9	1297.32	1240.37	901.181	1395.92																																			51.1791			64.6188
	7317.61	3119.83	828.794	2963.97	2097.54	1549.78	5391.86	3369.26	476.358	8117.54																																			82.5004			129.745
	77.1062	2950.2	2351.23	428.388	5506.64	411.765	5036.47	1113.06	664.624	1419.57																																			40.5532			188.699
	1321.47	180.936	383.693	1509.3	290.734	1793.79	232.233	3118.65	372.42	1343.46																																			29.1507			82.7975
	94.1202	634.376	1917.27	205.794	1926.39	3555.51	922.005	1414.76	537.073	174.044																																			39.6042			273.039
	3623.98	186.466	8426.85	545.481	5510.19	319.315	5744.11	4356.86	6478.26	7713.56																																			95.1289			89.6129
	48.1267	967.647	897.088	296.594	1213.96	509.996	4241.52	2028.49	2638.86	1057.7																																			45.7133			29.675
	1285.93	318.369	4719.6	2734.57	5015.85	2306.45	879.429	454.049	965.076	1096.41																																			88.4382			26.3086
	1567.1	671.836	939.882	2827.89	7818.63	96.0589	1310.19	40.627	999.695	7252.71																																			835.966			110.747
	711.223	3133.47	1136.77	1742.23	576.276	87.5704	554.502	352.027	642.914	459.566																																			114.409			1008.44
	2868.53	506.556	1997.35	208.132	10698.6	2140.66	312.44	2936.27	841.431	439.378																																			56.465			97.1835
	1823.32	2833.72	83.0788	267.614	474.42	10321	2742.64	1687.5	595.336	1876.92																																			65.9322			33.03
	8924.43	12815.7	1074.6	71.1717	1440.03	188.974	2904.14	1799.82	2055.65	839.226																																			58.9925			31.4543
	908.731	867.738	2336.39	8869.74	696.892	907.478	7242.95	668.954	1461.54	915.634																																			35.8461			121.377
	1758.84	4213.19	1488.64	773.524	238.039	1629.44	2317.17	1489.53	1612.02	800.264																																			24.1256			494.945
	7088.54	2296.08	12847	2988.6	653.691	2319.68	283.715	1528.2	96.9574	812.961																																			20.7779			57.966
	1620.03	812.573	15211.7	1908.18	5541.17	60.3264	3079.32	949.212	170.572	3094.58																																			56.9482			38.9681
	229.791	77.9503	634.404	5429.71	1038.01	75.5995	2915.35	215.861	328.405	1446.06																																			63.9122			19.8141
	30403.6	206.339	5409.82	3516.68	80.1654	2471.41	578.832	523.127	2010.58	1959.37																																			21.7014			328.269
	6385.47	7210.75	3316.35	6858.27	797.703	1075.31	998.924	2039.99	526.045	801.94																																			74.6613			158.591
	213.555	437.01	8953.45	6443.86	663.582	167.996	2438.41	1094.65	10087.7	782.524																																			53.3553			60.6897
	1959.3	733.486	2592.92	1021.04	5225.26	6885.92	972.547	1178.84	2250.13	1215.83																																			334.317			38.1987
	5680.11	2993.45	2594.95	2798.61	2172.89	91.5271	3271.59	4698.15	4225.86	214.483																																			19.751			78.5819
	1353.55	1243.11	1507.62	2764.13	145.047	1878.34	3021.61	693.123	4176.76	3504.18																																			20.2189			98.926
	8839.56	3317.46	4399.75	798.453	5950.44	1482.5	1202.87	3355.9	2593.31	3099.34																																			76.4048			162.367
	62.6615	6556.74	4016.15	1744.58	453.989	2765.04	141.183	227.679	5315.58	702.714																																			57.0893			80.3393
	631.292	5820.51	282.45	4390.29	4561.22	7734.37	1604.01	503.318	1721.93	2022.89																																			53.4155			162.33
	1937.21	3036.48	215.966	1333.46	1966.42	6920.8	650.07	1090.13	2602.11	9622.22																																			102.542			43.0396
	1683.33	4727.24	5415.93	3800.69	319.346	535.863	6319.82	430.25	2725.02	712.516																																			37.5009			84.6968
	881.702	4215.86	19965.7	227.306	1461.83	368.74	659.169	5929.29	1780.76	1144.08																																			21.8			50.339
	887.658	193.029	651.252	453.819	4920.43	224.196	440.456	1342.71	2709.07	1747.37																																			93.5678			36.1702
	774.538	711.887	1158	622.706	497.572	1963.89	236.453	1259.44	878.26	440.643																																			40.6554			27.6455
	2196.95	2146.11	17188.2	815.895	1147.9	1808.47	978.449	5992.86	560.426	789.72																																			309.967			224.081
	437.537	1495.45	916.897	440.367	472.328	4118.1	1271.97	537.418	383.451	623.756																																			55.9143			20.9915
	365.941	1902.4	175.594	732.151	215.901	4728.97	4258.37	18977	826.164	490.308																																			27.8921			209.301
	441.755	577.249	1545.75	1151.11	2710.95	3314.03	142.58	3607.61	286.627	4754.08																																			55.0818			364.448
	5813.83	1212.8	2328.35	4246.19	1685.83	2059.86	707.043	7233.31	175.94	4062.52																																			46.0712			66.86
	349.668		5146.93	3194.48	244.643	12856.7	1330.93	356.835		406.218																																			46.8161			73.4088
	4418.73		61.4774	1198.73	1473.21	5952.96	269.189	1091.82		4186.96																																			116.07			60.1956
	2598.81		1189.87	64.0233	335.846	4490.81	78.1332	1239.31		380.744																																			71.5861			23.3173
	2755.01		1674.4	136.277	551.037	1122.72	3111.16	1027.7		9090.94																																			21.9975			37.401
	5299.71		560.318		9660.08	993.169	454.886	450.355		1690.46																																			102.948			25.5759
	1571.93		198.707		5478.94	287.386	3901.14	73.0341		3004.02																																			121.957			722.26
	595.998		1328.87		7421.96	7777.17	454.7			1158.23																																			33.425			22.0142
	8775.91		313.878		9154.71	1677.43	2103.12			328.503																																			51.9033			299.819
	119.691		1250.11		144.396	91.9991	3162.24			635.507																																			110.94			35.5993
			1449.53		239.048	288.453	2831.03			1039.61																																			26.7808			21.0211
			1920.33		3353.75	1851.53	775.298			477.048																																			31.0388			46.3289
					2687.93	64.877	3117.6																																						37.658			33.7671
					380.753	1821.46	2231.26																																						355.756			51.7584
					1872.17	85.0558	2483.59																																						24.4774			132.647
					2936.4	187.633	348.116																																						131.093			23.5026
					1098.49	199.907	1091.87																																						22.6556			86.4775
					1606.54																																								32.3632			344.964
					3227.27																																								122.027			77.1527
					6169.04																																								33.0742			350.254
					5674.22																																								38.2451			25.6367
					274.428																																								24.4245			33.2687
					1739.7																																								37.1571			141.782
					1165.78																																								54.3478			127.702
					838.691																																								19.8956			214.319
					160.307																																								53.428			85.0273
																																													50.3552			84.9754
																																													75.5478			46.3102
																																													41.4335			55.8179
																																													27.8822			55.0731
																																													519.339			36.0206
																																													24.9505			49.8497
																																													22.2163			35.1699
																																													63.1666			45.0758
																																													90.9405			43.5734
																																													31.3061			120.045
																																													80.7843			102.238
																																													22.1356			119.198
																																													43.2138			39.0039
																																													136.115			71.6808
																																													20.9614			97.2793
																																													26.9212			103.798
																																													21.0117			19.937
																																													26.7326			35.0937
																																													82.2161			33.0411
																																													112.794			24.3994
																																													35.3089			97.4133
																																													29.0879			53.9801
																																													207.636			28.0379
																																													32.5291			48.5843
																																													305.931			50.4257
																																													32.2556			339.968
																																													24.4647			44.5809
																																													49.027			39.0711
																																													24.5628			32.5929
																																													49.942			91.8543
																																													43.9844			82.0031
																																													48.7578			26.9582
																																													45.8532			51.4844
																																													52.6432			66.9336
																																													56.2963			22.8487
																																													64.0898			141.363
																																													97.3053			34.2512
																																													27.5837			28.9314
																																													37.1892			72.7684
																																													118.968			22.0531
																																													89.776			24.8014
																																													24.7575			32.9237
																																													28.1734			23.4665
																																													58.2988			189.352
																																													47.0011			51.3514
																																													22.3102			21.0569
																																													26.7041			80.6335
																																													19.6562			597.998
																																													25.5231			34.109
																																													23.3934			58.0564
																																													37.924			113.714
																																													25.7676			27.9741
																																													23.0032			21.3514
																																													36.9077			27.9645
																																													111.807			50.079
																																													46.259			22.9375
																																													219.764			83.0763
																																													54.532			31.1923
																																													48.3003			50.3311
																																													25.4047			96.3713
																																													154.518			399.088
																																													167.886			34.6599
																																													96.1253			103.228
																																													39.9289			29.6452
																																													38.6092			58.4449
																																													31.317			28.2354
																																													39.763			37.7787
																																													38.3654			39.0076
																																													42.8795			75.3067
																																													28.1071			190.247
																																													39.6669			205.319
																																													22.3064			44.9211
																																													24.3493			230.652
																																													34.2683			63.5066
																																													57.5296			315.173
																																													89.5851			20.6131
																																													21.0112			20.3612
																																													77.307			43.8003
																																													55.7899			29.9367
																																													31.1688			91.9999
																																													70.806			50.5847
																																													41.0662			44.7657
																																													30.8173			54.6542
																																													23.4524			91.799
																																													44.2558			35.5419
																																													41.1398			47.1142
																																													659.325			69.2356
																																													45.0686			42.0179
																																													40.9909			43.889
																																													226.091			70.3863
																																													51.6761			32.3232
																																													39.9779			53.0253
																																													52.9766			171.311
																																													25.8589			43.2864
																																													32.9302			81.0637
																																													20.9027			33.1455
																																													105.187			65.0294
																																													25.6546			33.9678
																																													123.058			40.3872
																																													593.432			82.6553
																																													24.5746			43.4194
																																													37.3027			188.591
																																													28.0656			94.868
																																													47.7311			62.6636
																																													70.6048			80.505
																																													27.2041			30.7994
																																													56.6188			58.8842
																																													24.4052			37.1703
																																													19.8494			52.4816
																																													21.1379			26.2158
																																													108.471			28.1858
																																													51.9783			67.011
																																													23.2235			169.423
																																													25.0847			30.8066
																																													30.7776			59.8821
																																													24.0411
																																													35.5368
																																													50.8929
																																													165.598
																																													25.7442
																																													52.0536
																																													61.8638
																																													74.4069
																																													33.0173
																																													27.9532
																																													37.6781
																																													42.7483
																																													28.2954
																																													498.923
																																													28.3683
																																													67.6804
																																													43.1874
																																													256.628
																																													62.2912
																																													87.1595
																																													113.268
																																													116.709
																																													98.5781
																																													109.371
																																													55.5039
																																													113.119
																																													117.521
																																													26.8808
																																													33.5413
																																													34.3903
																																													29.8918
																													0	0	0	0	0	0	0	0	0	0	0	0	0	0	0	0	0.0130964	0	0	0	0
																													0	0	0	0	0	0	0	0	0	0	0	0	0	0	0	0	0.0266909	0	0	0	0
																													0	0	0	0	0	0	0	0	0	0	0	0	0	0	0	0	0.0277295	0	0	0	0
																													0	0	0	0	0	0	0	0	0	0	0	0	0	0	0	0	0.00634264	0	0	0	0
																													0	0	0	0	0	0	0	0	0	0	0	0	0	0	0	0	0.00791421	0	0	0	0
																													0	0	0	0	0	0	0	0	0	0	0	0	0	0	0	0	0.00811453	0	0	0	0
																													0	0	0	0	0	0	0	0	0	0	0	0	0	0	0	0	0.0070531	0	0	0	0
																													0	0	0	0	0	0	0	0	0	0	0	0	0	0	0	0	0	0	0	0	0
[truncated: 1 more columns]

## Sheet: fig. 3f
N-mEGFP	group			fluorescence intensity per view		total intensity		bulk intensity		PC
CTD	CTD02_01_R3D.dv			5199929		6790000000		6784800071		0.000766409
	CTD02_02_R3D.dv			2753550		6950000000		6947246450		0.000396351
	CTD02_03_R3D.dv			95227513		7070000000		6974772487		0.0136531
	CTD02_04_R3D.dv			3866192		7600000000		7596133808		0.000508968
	CTD02_05_R3D.dv			6488629		8120000000		8113511371		0.000799731
	CTD02_06_R3D.dv			19136428		7280000000		7260863572		0.00263556
	CTD02_07_R3D.dv			27061128		6890000000		6862938872		0.00394308
	CTD02_08_R3D.dv			14402538		6940000000		6925597462		0.00207961
	CTD02_09_R3D.dv			4294939		6760000000		6755705061		0.00063575
	CTD02_10_R3D.dv			51148855		7010000000		6958851145		0.00735019
NTD	NTD03_01_R3D.dv			8699834		17800000000		17791300166		0.000488994
	NTD03_02_R3D.dv			13631764		17500000000		17486368236		0.000779565
	NTD03_03_R3D.dv			22801962		17900000000		17877198038		0.00127548
	NTD03_04_R3D.dv			7329072		21900000000		21892670928		0.000334773
	NTD03_05_R3D.dv			3334811		20200000000		20196665189		0.000165117
	NTD03_06_R3D.dv			0		17800000000		17800000000		0
	NTD03_07_R3D.dv			12931772		17900000000		17887068228		0.000722968
	NTD03_08_R3D.dv			15833741		18000000000		17984166259		0.000880427
	NTD03_09_R3D.dv			9310711		17900000000		17890689289		0.000520422
	NTD03_10_R3D.dv			5498645		17900000000		17894501355		0.000307281
FL	N_04_01_R3D.dv			1466028738		6310000000		4843971262		0.30265
	N_04_02_R3D.dv			1823283129		6980000000		5156716871		0.353574
	N_04_03_R3D.dv			1846830248		6990000000		5143169752		0.359084
	N_04_04_R3D.dv			2180871732		7370000000		5189128268		0.420277
	N_04_05_R3D.dv			1941209639		7100000000		5158790361		0.376292
	N_04_06_R3D.dv			1789023414		6830000000		5040976586		0.354896
	N_04_07_R3D.dv			1896186666		6980000000		5083813334		0.372985
	N_04_08_R3D.dv			1510080439		6650000000		5139919561		0.293795
	N_04_09_R3D.dv			1495338587		6380000000		4884661413		0.306129
	N_04_10_R3D.dv			1386253145		6250000000		4863746855		0.285018
delta CTD	XCTD03_01_R3D.dv			44151938		4720000000		4675848062		0.00944255
	XCTD03_02_R3D.dv			25517440		4660000000		4634482560		0.005506
	XCTD03_03_R3D.dv			51441515		4640000000		4588558485		0.0112108
	XCTD03_04_R3D.dv			121344196		4620000000		4498655804		0.0269734
	XCTD03_05_R3D.dv			96531413		4330000000		4233468587		0.022802
	XCTD03_06_R3D.dv			20549048		4360000000		4339450952		0.0047354
	XCTD03_07_R3D.dv			47088244		4390000000		4342911756		0.0108426
	XCTD03_08_R3D.dv			102598806		4290000000		4187401194		0.0245018
	XCTD03_09_R3D.dv			40634231		4300000000		4259365769		0.00953997
	XCTD03_10_R3D.dv			42301098		4310000000		4267698902		0.00991192
delta NTD	XNTD02_01_R3D.dv			1756511		3710000000		3708243489		0.000473677
	XNTD02_02_R3D.dv			0		3620000000		3620000000		0
	XNTD02_03_R3D.dv			0		3690000000		3690000000		0
	XNTD02_04_R3D.dv			249329		3680000000		3679750671		6.7757e-05
	XNTD02_05_R3D.dv			2189231		3930000000		3927810769		0.000557367
	XNTD02_06_R3D.dv			375374		4490000000		4489624626		8.36092e-05
	XNTD02_07_R3D.dv			2851544		4250000000		4247148456		0.000671402
	XNTD02_08_R3D.dv			0		4230000000		4230000000		0
	XNTD02_09_R3D.dv			83328		4090000000		4089916672		2.0374e-05
	XNTD02_10_R3D.dv			0		3850000000		3850000000		0

## Sheet: fig. 3h
		N-mEGFP(CTD)								N-mEGFP(FL)								N-mEGFP(NTD)								N-mEGFP(delta CTD)								N-mEGFP(delta CTD)
	Timepoint (min)	Sum of N-CTD01_1_R3D.dv (Sum) (0)	Sum of N-CTD01_2_R3D.dv (Sum) (0)	Sum of N-CTD01_3_R3D.dv (Sum) (0)	Sum of N-CTD01_4_R3D.dv (Sum) (0)	Sum of N-CTD01_5_R3D.dv (Sum) (0)	Sum of N-CTD01_6_R3D.dv (Sum) (0)	Sum of N-CTD01_7_R3D.dv (Sum) (0)	Sum of N-CTD01_8_R3D.dv (Sum) (0)	Sum of N-FL01_1_R3D.dv (Sum) (0)	Sum of N-FL01_2_R3D.dv (Sum) (0)	Sum of N-FL01_3_R3D.dv (Sum) (0)	Sum of N-FL01_4_R3D.dv (Sum) (0)	Sum of N-FL01_5_R3D.dv (Sum) (0)	Sum of N-FL01_6_R3D.dv (Sum) (0)	Sum of N-FL01_7_R3D.dv (Sum) (0)	Sum of N-FL01_8_R3D.dv (Sum) (0)	Sum of N-NTD01_1_R3D.dv (Sum) (0)	Sum of N-NTD01_2_R3D.dv (Sum) (0)	Sum of N-NTD01_3_R3D.dv (Sum) (0)	Sum of N-NTD01_4_R3D.dv (Sum) (0)	Sum of N-NTD01_5_R3D.dv (Sum) (0)	Sum of N-NTD01_6_R3D.dv (Sum) (0)	Sum of N-NTD01_7_R3D.dv (Sum) (0)	Sum of N-NTD01_8_R3D.dv (Sum) (0)	Sum of N-XCTD01_01_R3D.dv (Sum) (0)	Sum of N-XCTD01_02_R3D.dv (Sum) (0)	Sum of N-XCTD01_03_R3D.dv (Sum) (0)	Sum of N-XCTD01_04_R3D.dv (Sum) (0)	Sum of N-XCTD01_05_R3D.dv (Sum) (0)	Sum of N-XCTD01_06_R3D.dv (Sum) (0)	Sum of N-XCTD01_07_R3D.dv (Sum) (0)	Sum of N-XCTD01_08_R3D.dv (Sum) (0)	Sum of N-XNTD01_1_R3D.dv (Sum) (0)	Sum of N-XNTD01_2_R3D.dv (Sum) (0)	Sum of N-XNTD01_3_R3D.dv (Sum) (0)	Sum of N-XNTD01_4_R3D.dv (Sum) (0)	Sum of N-XNTD01_5_R3D.dv (Sum) (0)	Sum of N-XNTD01_6_R3D.dv (Sum) (0)	Sum of N-XNTD01_7_R3D.dv (Sum) (0)	Sum of N-XNTD01_8_R3D.dv (Sum) (0)
fluorescence intensity per droplet	0	0	0	0	0	0	0	0	0	226047145	294027588	419511171	418644821	469341507	497228658	268434068	499300369	158938579	25816429	154576773	0	69111429	69690117	258366812	59096757	37617092	41930583	38099294	39688547	9768930	96619907	27291254	12264637	3379395	4486252	3986117	144781	657239	0	4911930	18649041
	1	2256023	0	0	0	0	0	0	0	442908387	500298829	577958255	528166112	745304354	754830590	404830414	711920081	200545971	26780840	120272027	0	64996718	127545575	250937094	48714396	50387473	48291869	45695513	47368434	16485292	99068872	57955654	17783088	3756819	13321143	32189032	2911361	4328127	0	3461271	17669339
	2	0	0	0	0	0	0	0	0	708491803	621813754	716358598	688922035	911304846	882037541	660923488	877082170	185164411	25588021	115940426	0	71330182	125525566	231687921	49064968	62191208	50751330	51281561	62036007	16866274	101285538	72571632	22128396	3578301	18212454	36633505	0	2610433	0	2937545	17929945
	3	0	0	0	0	0	0	0	0	840419159	801020418	905820743	908158284	1071912029	1126878200	834774518	1015990142	179104296	24870084	117191638	0	49153703	117076806	220573678	48817439	70448227	54864985	60471279	69642628	21418763	100403370	77411442	32137286	5554546	19775166	31853579	0	2357831	0	2861331	16381653
	4	0	0	0	0	0	0	0	0	1076073008	974281597	1158333632	1089495619	1287603227	1430145634	996191968	1241611462	177655394	24710670	110947003	1401688	73318699	119694158	195995006	43377806	78634608	63418148	66730926	73648689	27543797	97681968	81101901	36116904	10807740	19695717	28256302	0	2739384	0	3685252	12399034
	5	0	0	0	0	0	0	0	0	1235403349	1113090906	1365709826	1275398341	1487861683	1678407436	1219953613	1555390980	204112090	24617153	115074012	660722	37420911	174279076	217971064	52592857	89543188	82163531	73668178	80204601	31440571	98477616	26107920	41375432	10724559	30302269	32555040	0	1728122	0	3651927	13526994
	6	0	0	0	0	0	0	0	0	1433275242	1341891731	1553206487	1417383758	1612173252	1896210331	1396880939	1817628462	192075891	24519882	117806385	276842	34047148	157026529	191633273	44808240	96879418	104377022	78954583	86377732	32490896	97238113	30857018	54746596	10713975	29493731	30945505	0	2971376	0	3398204	11983637
	7	0	0	0	0	0	0	2311172	0	1538517086	1649403642	1762219884	1604679489	1746185268	2183796477	1636365214	2013748625	191189368	23560043	110779159	0	29696538	154395588	183465367	43573384	122299500	116903836	87655486	96386580	34109197	101534997	34314855	69476465	10334866	18507475	27641096	0	5890532	0	4095757	14060123
	8	0	0	0	1804472	0	2751848	0	0	1641719790	1804340947	1918872182	1846356057	1968868218	2424688883	1805271395	2158064614	170243547	22925679	108906989	322026	307361521	160742913	172402453	43121621	144561516	136876334	116170154	105008749	38761008	105207012	39619337	98700184	16080735	17709499	25615312	28525232	4483917	0	5278598	10218121
	9	0	0	0	436060	0	0	0	0	1721879265	1927457119	2086301745	2036954105	2108300078	2555512385	2006768217	2423652477	189464506	22131894	115498161	0	323848311	143809865	160122689	39656551	160187948	152202996	121974263	108064197	41147181	102998526	49627888	134979202	7319402	21144624	25025524	33600303	3541773	0	3568186	8054844
	10	0	0	0	0	0	1108816	0	0	1780684356	2025688277	2206806722	2159383423	2256394250	2796475584	2187557793	2576051451	160323025	22375880	110531402	0	318976986	146787071	202667674	42127330	172752823	72851751	163336250	125262993	43201597	105455815	64178803	162460835	24351039	24669496	25120772	31334453	1331576	0	9162889	9480716
	11	0	0	0	0	0	0	0	0	1840294274	2171145457	2330721492	2284110185	2464961814	2944370612	2329643937	2633276583	162796509	21497756	110464017	0	306933469	144251995	200844881	38291634	89077089	90565922	195052349	142016072	44189199	108422469	84122306	194922591	29584627	21114046	25487043	30430139	13512820	92349346	40413340	10030515
	12	0	0	0	0	0	0	742817	0	1914866574	2264113946	2483848121	2527890729	2623226089	3125094494	2460280722	2753812561	152566775	20549116	105270913	0	306381940	141821140	177226138	36245504	104772425	101643327	201345282	170367889	47333098	113382793	96927584	92751259	35561370	15402814	26019523	29181825	16634389	106693645	44189524	8963865
	13	0	2154504	0	0	0	0	0	0	1986282959	2353686185	2573514756	2641631831	2734731272	3349939485	2610937237	2871001263	172176805	22101917	105913570	0	306221679	134541461	181326063	37707200	116399547	119786363	104535925	183847036	52128250	118620015	120697867	110149747	37476455	15695030	26630522	24892508	18904083	109317971	47028207	8810418
	14	0	0	0	0	0	0	0	0	2026909391	2416931243	2680554627	2745884022	2842089826	3548279838	2710769302	2970740830	154949466	20176782	108225505	0	302602900	127951311	157748914	39199179	139857636	139108739	134108521	202309105	62254280	134680657	136033853	123067255	36646142	15456025	26828225	27291937	19240935	110291640	44420813	10071484
	15	0	0	0	62063143	0	0	786765	0	2123783265	2568239203	2778058009	2850197915	2955928927	3687334377	2830163938	3109289330	187648206	19695366	102312858	0	303148372	178103515	154364556	35385852	147176350	148652713	134463210	124496298	64086312	153083141	151970938	135136673	34035346	14995975	27584211	27627817	18897898	109261919	43161454	10161611
	16	0	0	0	0	32028297	0	0	0	2188935697	2673983710	2879680036	2961284204	3058101477	3877090211	2959416391	3220418548	160446161	21008762	96476127	0	277108197	147000775	169106951	31851824	179337381	162161805	156442478	131156652	82002661	186298051	168761176	154809177	24673691	15440584	27250030	26784552	20322271	108320223	44399106	14113169
	17	13195597	0	0	0	0	0	0	0	2219215015	2753062858	2967668133	3103523128	3233915237	4019614907	3052489906	3327684055	159879408	20526657	97890730	0	279446154	142064807	152179538	34141524	194109490	181373684	184743886	144071554	95893893	204355492	178239995	161751711	40022688	15122071	28541265	26142122	21055658	107441577	47119400	14326807
	18	0	0	314071	81166420	0	0	0	0	2274812709	2854259519	3088598478	3192889677	3380723560	4153755048	3167269115	3404058766	164956770	20714339	98571434	0	265851717	122577464	148315111	32325980	206169511	212639685	208747960	170681680	106903429	225679484	199429316	182863117	22901225	34699309	28934957	26855444	21219201	108456301	48558463	13384697
	19	0	0	0	0	0	0	0	0	2308393743	2934211516	3236059183	3270278356	3501623355	4272497494	3236390404	3530040834	164066163	20989759	98823146	0	276620219	127755687	137392684	32589942	240758915	248215445	227789901	214205777	128701412	246379457	209518648	210912091	38622624	30252616	28414811	27107620	32645982	109096668	48395933	14820755
	20	0	0	0	0	0	0	3540184	0	2351897528	3034198711	3319815867	3357588342	3670868269	4375560792	3335302284	3622813430	156225400	19625684	95871717	0	286874671	145960585	127733337	26129628	247174858	262932110	244896784	225823417	166618869	277404684	228602847	239308606	40193028	34522593	30053222	24910401	29506295	107992608	48507106	12067775
	21	968205	0	0	0	0	0	0	0	2389464998	3086469463	3399745453	3433401146	3767697170	4558693777	3388890265	3709506249	157590957	18012480	88448754	0	273355366	144315886	133590631	33775777	281710469	287122594	291085575	250065291	192541386	293267412	254960849	250209190	38737991	35637201	29299692	25883152	30910403	108039652	46239031	13973681
	22	0	0	0	0	0	0	0	906109	2440345567	3169113483	3496759790	3467147982	3854836058	4665996375	3456135340	3761573302	139180155	18433209	93621790	0	257454709	129904363	125150066	25811159	309535086	317442764	311392621	262061413	222472264	323455978	279005395	283369513	39108998	33991699	31590241	26474846	31609207	108595118	50748754	13275505
	23	0	0	0	0	0	511534	0	0	2481685231	3225766875	3595213354	3530954335	3951931395	4771035593	3526783232	3822431226	143916628	20302348	99944236	0	258214225	133365602	117354777	27462073	344018107	349085629	335412105	308066342	241657751	341414449	301840516	301130350	43558972	33301663	33748119	24934618	31583823	107740682	49760115	11787368
	24	0	0	0	0	0	315982	0	0	2475252411	3273583661	3649411818	3548579236	4011868978	4889944860	3570929340	3840762204	143118994	17982624	89337656	0	256670670	134881767	104506665	28676684	382288373	368607441	364787641	330786427	270217452	362307441	331557557	317446355	43582354	23643240	32687784	25838438	35226367	107749130	55090192	11639724
	25	0	0	517995	0	0	0	0	0	2503534559	3346037236	3768740495	3659367171	4087231202	4980017227	3628626981	3908833064	160619713	16638397	89793136	0	285843631	123144141	110782511	30137316	401708847	397240038	423677054	353149976	302830942	384565071	358627047	331511102	42299616	23416480	34040376	27254476	29728887	109934300	51499055	12008663
	26	0	0	1337031	0	0	0	0	0	2528490467	3425221447	3837007585	3729107559	4200030056	5118899129	3695022510	3983072617	144542249	15289090	86744827	0	275770584	112857300	110443104	24980980	417682598	427008989	431671169	390846671	319417527	408961391	384705552	354070457	38175061	26145662	35569043	25757658	31380441	108848861	49139013	12296377
	27	0	0	0	0	0	0	0	0	2543289327	3511663358	3902602541	3773175217	4307289222	5229403429	3751540626	4004125929	148322103	13447633	86400066	0	277231136	115789117	105259432	23787154	436366349	440288842	457106700	429886304	342509056	452311625	410436564	384036878	34717286	25045943	33349705	25566140	32002089	105688307	55673591	13055713
	28	0	0	0	0	0	0	889313	1322465	2610803622	3528225000	3969785696	3811273403	4390888655	5307628354	3802380738	4043818748	137489400	13700511	85650667	0	259175463	115094058	110303199	26486896	458640701	462341938	485877002	453098586	365540507	480630507	426449632	417612951	40819328	27192803	34980410	26693791	31596064	122777778	57591358	13100205
	29	0	0	0	0	219745	0	0	0	2608249011	3597024852	4069669247	3850693005	4443715389	5398028308	3791525185	4055297396	135113348	14273864	80053089	0	260601016	96884997	98080283	20322811	473531472	481787504	508464677	477410876	399170310	519273539	442150712	423140782	40073540	29083494	35590302	29408106	33763676	118263416	58172276	12486538
	30	0	0	0	0	0	0	0	3091779	2640484724	3676677360	4103457002	3876077597	4524225761	5463715652	3868804620	4116399418	133749605	16357193	85664318	0	251933102	96912123	98760964	23584231	500753557	502244080	528778549	518190354	425887223	528524758	460651693	449864449	42257572	28921283	35244844	26012418	37115480	125578767	62548071	10905463
total intensity	0	9060000000	9170000000	9460000000	9790000000	10400000000	10200000000	10400000000	9870000000	4420000000	4580000000	4690000000	4680000000	4810000000	4830000000	4480000000	4870000000	12100000000	12000000000	12100000000	12300000000	12300000000	12100000000	12300000000	12400000000	4720000000	4770000000	4890000000	4960000000	5010000000	5150000000	4720000000	4520000000	3620000000	3660000000	3650000000	3580000000	3650000000	3520000000	3650000000	3720000000
	1	9510000000	9670000000	9690000000	10000000000	10600000000	10300000000	10400000000	9880000000	5010000000	4980000000	5020000000	4980000000	5260000000	5340000000	4820000000	5260000000	12600000000	12300000000	12500000000	12700000000	12500000000	12300000000	12500000000	12500000000	4740000000	4760000000	4850000000	4960000000	5090000000	5150000000	4710000000	4560000000	3780000000	3830000000	3800000000	3610000000	3640000000	3520000000	3710000000	3740000000
	2	9590000000	9680000000	9740000000	10100000000	10600000000	10300000000	10200000000	9860000000	5310000000	5230000000	5390000000	5300000000	5480000000	5490000000	5140000000	5490000000	12900000000	12500000000	12700000000	12800000000	12600000000	12400000000	12700000000	12700000000	4680000000	4720000000	4800000000	4910000000	5060000000	5130000000	4680000000	4590000000	3830000000	3890000000	3870000000	3660000000	3670000000	3560000000	3750000000	3770000000
	3	9630000000	9730000000	9760000000	10200000000	10500000000	10100000000	10000000000	9890000000	5590000000	5530000000	5760000000	5750000000	5920000000	5960000000	5470000000	5830000000	13000000000	12500000000	12700000000	12900000000	12700000000	12500000000	12800000000	12800000000	4690000000	4750000000	4770000000	4940000000	5060000000	5130000000	4700000000	4610000000	3860000000	3910000000	3870000000	3670000000	3660000000	3580000000	3790000000	3780000000
	4	9750000000	9800000000	9810000000	10200000000	10500000000	10200000000	9930000000	9830000000	6020000000	5850000000	6230000000	6170000000	6370000000	6410000000	5860000000	6390000000	13000000000	12600000000	12800000000	13000000000	12700000000	12700000000	12900000000	12900000000	4670000000	4710000000	4770000000	4870000000	5030000000	5090000000	4670000000	4610000000	3870000000	3950000000	3920000000	3700000000	3670000000	3590000000	3810000000	3790000000
	5	9860000000	9890000000	9930000000	10300000000	10500000000	10200000000	9960000000	9910000000	6430000000	6090000000	6660000000	6610000000	6690000000	6940000000	6200000000	6960000000	13100000000	12700000000	12900000000	13100000000	12900000000	12800000000	13000000000	12900000000	4700000000	4700000000	4740000000	4830000000	5000000000	5070000000	4670000000	4620000000	3880000000	3950000000	3950000000	3700000000	3700000000	3600000000	3810000000	3820000000
	6	9990000000	10000000000	9920000000	10300000000	10500000000	10200000000	9900000000	9950000000	6730000000	6760000000	7020000000	6850000000	6980000000	7400000000	6650000000	7400000000	13100000000	12700000000	13000000000	13200000000	13000000000	12700000000	12900000000	13000000000	4720000000	4720000000	4730000000	4790000000	4960000000	5020000000	4680000000	4640000000	3900000000	3960000000	3960000000	3750000000	3720000000	3610000000	3830000000	3830000000
	7	10000000000	10100000000	10000000000	10300000000	10400000000	10100000000	9930000000	9960000000	6890000000	7260000000	7340000000	7220000000	7270000000	7930000000	7010000000	7790000000	13200000000	12700000000	13000000000	13200000000	13100000000	12900000000	13100000000	13100000000	4740000000	4770000000	4720000000	4800000000	4920000000	5020000000	4710000000	4690000000	3920000000	3960000000	3990000000	3770000000	3720000000	3650000000	3850000000	3860000000
	8	10200000000	10200000000	10100000000	10300000000	10400000000	10100000000	9990000000	9990000000	7050000000	7550000000	7670000000	7740000000	7620000000	8390000000	7350000000	8200000000	13300000000	12900000000	13100000000	13400000000	13200000000	13000000000	13200000000	13100000000	4760000000	4780000000	4750000000	4780000000	4900000000	4970000000	4700000000	4710000000	3920000000	4000000000	4000000000	3810000000	3740000000	3660000000	3860000000	3840000000
	9	10300000000	10300000000	10200000000	10300000000	10300000000	10300000000	10100000000	10100000000	7200000000	7800000000	7980000000	8100000000	7870000000	8680000000	7650000000	8530000000	13300000000	12900000000	13300000000	13400000000	13300000000	13000000000	13200000000	13200000000	4770000000	4780000000	4720000000	4730000000	4880000000	4930000000	4720000000	4690000000	3940000000	4000000000	4010000000	3820000000	3750000000	3670000000	3880000000	3870000000
	10	10400000000	10400000000	10300000000	10300000000	10300000000	10300000000	10200000000	10300000000	7370000000	8030000000	8230000000	8300000000	8260000000	9160000000	8030000000	8850000000	13300000000	12900000000	13200000000	13500000000	13300000000	13100000000	13300000000	13300000000	4810000000	4820000000	4780000000	4750000000	4840000000	4930000000	4750000000	4740000000	3950000000	3990000000	4010000000	3810000000	3750000000	3670000000	3870000000	3870000000
	11	10500000000	10500000000	10400000000	10300000000	10300000000	10500000000	10300000000	10300000000	7470000000	8250000000	8510000000	8570000000	8590000000	9460000000	8250000000	9010000000	13300000000	13000000000	13300000000	13500000000	13200000000	13100000000	13300000000	13300000000	4840000000	4880000000	4800000000	4740000000	4810000000	4930000000	4780000000	4740000000	3960000000	4010000000	4030000000	3850000000	3760000000	3720000000	3910000000	3910000000
	12	10500000000	10600000000	10500000000	10300000000	10300000000	10500000000	10400000000	10400000000	7630000000	8420000000	8690000000	8850000000	8780000000	9800000000	8570000000	9310000000	13400000000	13000000000	13300000000	13500000000	13400000000	13100000000	13300000000	13300000000	4890000000	4880000000	4830000000	4800000000	4820000000	4910000000	4810000000	4790000000	3980000000	4020000000	4040000000	3850000000	3760000000	3710000000	3910000000	3900000000
	13	10700000000	10700000000	10600000000	10400000000	10400000000	10700000000	10400000000	10500000000	7730000000	8530000000	8800000000	9020000000	8920000000	10300000000	8840000000	9570000000	13500000000	13000000000	13300000000	13500000000	13500000000	13200000000	13300000000	13400000000	4880000000	4900000000	4880000000	4810000000	4820000000	4910000000	4850000000	4850000000	3970000000	4010000000	4040000000	3840000000	3770000000	3720000000	3920000000	3910000000
	14	10800000000	10800000000	10700000000	10500000000	10400000000	10700000000	10500000000	10600000000	7840000000	8720000000	9040000000	9270000000	9240000000	10700000000	9070000000	9820000000	13500000000	13100000000	13300000000	13600000000	13400000000	13100000000	13400000000	13300000000	4930000000	4930000000	4920000000	4880000000	4820000000	4940000000	4850000000	4830000000	3960000000	4010000000	4030000000	3860000000	3780000000	3740000000	3940000000	3920000000
	15	10900000000	10900000000	10800000000	10600000000	10500000000	10800000000	10700000000	10700000000	8030000000	8950000000	9210000000	9420000000	9400000000	11000000000	9200000000	10000000000	13500000000	13100000000	13400000000	13600000000	13500000000	13200000000	13400000000	13400000000	4960000000	4960000000	4920000000	4870000000	4800000000	4950000000	4890000000	4830000000	3970000000	4030000000	4060000000	3880000000	3810000000	3760000000	3940000000	3930000000
	16	11000000000	11000000000	10900000000	10800000000	10600000000	11000000000	10800000000	10900000000	8220000000	9160000000	9540000000	9650000000	9650000000	11300000000	9440000000	10200000000	13600000000	13100000000	13400000000	13600000000	13500000000	13200000000	13500000000	13500000000	4970000000	5020000000	5000000000	4920000000	4850000000	5020000000	4910000000	4900000000	3980000000	4040000000	4050000000	3890000000	3790000000	3760000000	3940000000	3930000000
	17	11100000000	11100000000	10900000000	10800000000	10700000000	11000000000	10900000000	10900000000	8270000000	9430000000	9710000000	9950000000	9960000000	11500000000	9620000000	10400000000	13600000000	13200000000	13400000000	13600000000	13400000000	13300000000	13500000000	13400000000	5030000000	5060000000	5020000000	4950000000	4880000000	5060000000	4910000000	4910000000	4000000000	4040000000	4060000000	3900000000	3810000000	3770000000	3950000000	3920000000
	18	11100000000	11100000000	11000000000	10900000000	10800000000	11100000000	11000000000	11000000000	8410000000	9610000000	10100000000	10100000000	10200000000	11800000000	9780000000	10600000000	13600000000	13200000000	13500000000	13700000000	13600000000	13300000000	13600000000	13500000000	5060000000	5110000000	5070000000	5050000000	4920000000	5080000000	4980000000	4950000000	3970000000	4010000000	4070000000	3890000000	3800000000	3770000000	3950000000	3930000000
	19	11100000000	11200000000	11100000000	11000000000	10900000000	11200000000	11000000000	11000000000	8510000000	9740000000	10400000000	10300000000	10600000000	12100000000	9920000000	10800000000	13700000000	13300000000	13500000000	13900000000	13600000000	13300000000	13600000000	13500000000	5110000000	5170000000	5090000000	5070000000	4970000000	5180000000	4990000000	5050000000	3980000000	4020000000	4060000000	3890000000	3810000000	3770000000	3970000000	3940000000
	20	11300000000	11200000000	11200000000	11000000000	10900000000	11300000000	11000000000	11100000000	8660000000	10000000000	10600000000	10500000000	10900000000	12400000000	10200000000	11000000000	13800000000	13300000000	13600000000	13900000000	13700000000	13500000000	13700000000	13700000000	5080000000	5180000000	5130000000	5090000000	5010000000	5170000000	4980000000	5050000000	3970000000	4040000000	4070000000	3900000000	3820000000	3780000000	3950000000	3920000000
	21	11300000000	11400000000	11300000000	11100000000	11000000000	11300000000	11100000000	11200000000	8680000000	10200000000	10800000000	10700000000	11000000000	12800000000	10300000000	11100000000	13700000000	13300000000	13600000000	13800000000	13700000000	13400000000	13600000000	13600000000	5160000000	5230000000	5180000000	5170000000	5050000000	5190000000	5060000000	5090000000	3960000000	4020000000	4060000000	3910000000	3840000000	3790000000	3950000000	3950000000
	22	11400000000	11500000000	11400000000	11200000000	11100000000	11400000000	11200000000	11200000000	8830000000	10400000000	11000000000	10800000000	11200000000	13000000000	10400000000	11200000000	13800000000	13400000000	13600000000	13900000000	13800000000	13500000000	13700000000	13700000000	5210000000	5290000000	5240000000	5210000000	5100000000	5240000000	5100000000	5130000000	3960000000	4040000000	4070000000	3910000000	3820000000	3780000000	3960000000	3940000000
	23	11400000000	11500000000	11300000000	11200000000	11200000000	11500000000	11200000000	11200000000	8920000000	10600000000	11200000000	11000000000	11400000000	13200000000	10600000000	11300000000	13900000000	13500000000	13700000000	13900000000	13800000000	13600000000	13800000000	13800000000	5280000000	5340000000	5270000000	5260000000	5130000000	5260000000	5140000000	5150000000	3940000000	4020000000	4060000000	3910000000	3840000000	3810000000	3980000000	3950000000
	24	11500000000	11500000000	11400000000	11300000000	11200000000	11600000000	11400000000	11400000000	8920000000	10700000000	11200000000	11100000000	11500000000	13400000000	10700000000	11200000000	13900000000	13400000000	13800000000	14000000000	13800000000	13500000000	13800000000	13800000000	5360000000	5390000000	5320000000	5310000000	5210000000	5360000000	5230000000	5220000000	3940000000	4000000000	4050000000	3910000000	3820000000	3790000000	3970000000	3940000000
	25	11600000000	11600000000	11500000000	11300000000	11400000000	11600000000	11400000000	11400000000	9000000000	10900000000	11600000000	11400000000	11700000000	13600000000	10800000000	11400000000	14000000000	13500000000	13800000000	14100000000	13900000000	13600000000	13900000000	13800000000	5370000000	5410000000	5390000000	5330000000	5220000000	5360000000	5200000000	5240000000	3940000000	4010000000	4060000000	3900000000	3840000000	3790000000	3990000000	3940000000
	26	11700000000	11600000000	11600000000	11400000000	11400000000	11700000000	11400000000	11500000000	9110000000	11100000000	11700000000	11500000000	12000000000	13800000000	11000000000	11600000000	14100000000	13600000000	13800000000	14100000000	13900000000	13700000000	14000000000	14000000000	5390000000	5470000000	5430000000	5410000000	5320000000	5450000000	5300000000	5300000000	3960000000	4010000000	4070000000	3910000000	3850000000	3790000000	3970000000	3930000000
	27	11700000000	11700000000	11700000000	11500000000	11400000000	11700000000	11600000000	11600000000	9180000000	11300000000	11800000000	11700000000	12400000000	14100000000	11100000000	11600000000	14100000000	13600000000	13800000000	14100000000	14000000000	13700000000	14000000000	13900000000	5460000000	5490000000	5450000000	5490000000	5300000000	5510000000	5320000000	5360000000	3960000000	4000000000	4060000000	3920000000	3860000000	3800000000	3940000000	3960000000
	28	11800000000	11700000000	11700000000	11500000000	11500000000	11700000000	11600000000	11700000000	9320000000	11400000000	11900000000	11700000000	12700000000	14200000000	11200000000	11700000000	14100000000	13700000000	14000000000	14300000000	14000000000	13900000000	14000000000	14000000000	5500000000	5520000000	5530000000	5570000000	5390000000	5550000000	5360000000	5380000000	3940000000	4020000000	4090000000	3900000000	3830000000	3810000000	3970000000	3940000000
	29	11900000000	11800000000	11800000000	11600000000	11600000000	11800000000	11600000000	11700000000	9320000000	11600000000	12100000000	11900000000	12800000000	14500000000	11200000000	11800000000	14200000000	13800000000	13900000000	14400000000	14100000000	13800000000	14100000000	14000000000	5500000000	5560000000	5560000000	5570000000	5430000000	5620000000	5390000000	5420000000	3930000000	4000000000	4050000000	3890000000	3840000000	3810000000	3940000000	3930000000
	30	11800000000	11900000000	11800000000	11700000000	11600000000	11900000000	11700000000	11800000000	9360000000	11700000000	12100000000	11900000000	12900000000	14600000000	11400000000	11900000000	14100000000	13700000000	13900000000	14300000000	14200000000	13900000000	14000000000	14000000000	5540000000	5550000000	5590000000	5620000000	5450000000	5630000000	5440000000	5450000000	3940000000	4000000000	4060000000	3890000000	3860000000	3810000000	3980000000	3920000000
																																		3950000000	4010000000	4060000000	3910000000	3860000000	3820000000	3950000000	3940000000
bulk intensity	0	9060000000	9170000000	9460000000	9790000000	10400000000	10200000000	10400000000	9870000000	4193952855	4285972412	4270488829	4261355179	4340658493	4332771342	4211565932	4370699631	11941061421	11974183571	11945423227	12300000000	12230888571	12030309883	12041633188	12340903243	4682382908	4728069417	4851900706	4920311453	5000231070	5053380093	4692708746	4507735363	3616620605	3655513748	3646013883	3579855219	3649342761	3520000000	3645088070	3701350959
	1	9507743977	9670000000	9690000000	10000000000	10600000000	10300000000	10400000000	9880000000	4567091613	4479701171	4442041745	4451833888	4514695646	4585169410	4415169586	4548079919	12399454029	12273219160	12379727973	12700000000	12435003282	12172454425	12249062906	12451285604	4689612527	4711708131	4804304487	4912631566	5073514708	5050931128	4652044346	4542216912	3776243181	3816678857	3767810968	3607088639	3635671873	3520000000	3706538729	3722330661
	2	9590000000	9680000000	9740000000	10100000000	10600000000	10300000000	10200000000	9860000000	4601508197	4608186246	4673641402	4611077965	4568695154	4607962459	4479076512	4612917830	12714835589	12474411979	12584059574	12800000000	12528669818	12274474434	12468312079	12650935032	4617808792	4669248670	4748718439	4847963993	5043133726	5028714462	4607428368	4567871604	3826421699	3871787546	3833366495	3660000000	3667389567	3560000000	3747062455	3752070055
	3	9630000000	9730000000	9760000000	10200000000	10500000000	10100000000	10000000000	9890000000	4749580841	4728979582	4854179257	4841841716	4848087971	4833121800	4635225482	4814009858	12820895704	12475129916	12582808362	12900000000	12650846297	12382923194	12579426322	12751182561	4619551773	4695135015	4709528721	4870357372	5038581237	5029596630	4622588558	4577862714	3854445454	3890224834	3838146421	3670000000	3657642169	3580000000	3787138669	3763618347
	4	9750000000	9800000000	9810000000	10200000000	10500000000	10200000000	9930000000	9830000000	4943926992	4875718403	5071666368	5080504381	5082396773	4979854366	4863808032	5148388538	12822344606	12575289330	12689052997	12998598312	12626681301	12580305842	12704004994	12856622194	4591365392	4646581852	4703269074	4796351311	5002456203	4992318032	4588898099	4573883096	3859192260	3930304283	3891743698	3700000000	3667260616	3590000000	3806314748	3777600966
	5	9860000000	9890000000	9930000000	10300000000	10500000000	10200000000	9960000000	9910000000	5194596651	4976909094	5294290174	5334601659	5202138317	5261592564	4980046387	5404609020	12895887910	12675382847	12784925988	13099339278	12862579089	12625720924	12782028936	12847407143	4610456812	4617836469	4666331822	4749795399	4968559429	4971522384	4643892080	4578624568	3869275441	3919697731	3917444960	3700000000	3698271878	3600000000	3806348073	3806473006
	6	9990000000	10000000000	9920000000	10300000000	10500000000	10200000000	9900000000	9950000000	5296724758	5418108269	5466793513	5432616242	5367826748	5503789669	5253119061	5582371538	12907924109	12675480118	12882193615	13199723158	12965952852	12542973471	12708366727	12955191760	4623120582	4615622978	4651045417	4703622268	4927509104	4922761887	4649142982	4585253404	3889286025	3930506269	3929054495	3750000000	3717028624	3610000000	3826601796	3818016363
	7	10000000000	10100000000	10000000000	10300000000	10400000000	10100000000	9927688828	9960000000	5351482914	5610596358	5577780116	5615320511	5523814732	5746203523	5373634786	5776251375	13008810632	12676439957	12889220841	13200000000	13070303462	12745604412	12916534633	13056426616	4617700500	4653096164	4632344514	4703613420	4885890803	4918465003	4675685145	4620523535	3909665134	3941492525	3962358904	3770000000	3714109468	3650000000	3845904243	3845939877
	8	10200000000	10200000000	10100000000	10298195528	10400000000	10097248152	9990000000	9990000000	5408280210	5745659053	5751127818	5893643943	5651131782	5965311117	5544728605	6041935386	13129756453	12877074321	12991093011	13399677974	12892638479	12839257087	13027597547	13056878379	4615438484	4643123666	4633829846	4674991251	4861238992	4864792988	4660380663	4611299816	3903919265	3982290501	3974384688	3781474768	3735516083	3660000000	3854721402	3829781879
	9	10300000000	10300000000	10200000000	10299563940	10300000000	10300000000	10100000000	10100000000	5478120735	5872542881	5893698255	6063045895	5761699922	6124487615	5643231783	6106347523	13110535494	12877868106	13184501839	13400000000	12976151689	12856190135	13039877311	13160343449	4609812052	4627797004	4598025737	4621935803	4838852819	4827001474	4670372112	4555020798	3932680598	3978855376	3984974476	3786399697	3746458227	3670000000	3876431814	3861945156
	10	10400000000	10400000000	10300000000	10300000000	10300000000	10298891184	10200000000	10300000000	5589315644	6004311723	6023193278	6140616577	6003605750	6363524416	5842442207	6273948549	13139676975	12877624120	13089468598	13500000000	12981023014	12953212929	13097332326	13257872670	4637247177	4747148249	4616663750	4624737007	4796798403	4824544185	4685821197	4577539165	3925648961	3965330504	3984879228	3778665547	3748668424	3670000000	3860837111	3860519284
	11	10500000000	10500000000	10400000000	10300000000	10300000000	10500000000	10300000000	10300000000	5629705726	6078854543	6179278508	6285889815	6125038186	6515629388	5920356063	6376723417	13137203491	12978502244	13189535983	13500000000	12893066531	12955748005	13099155119	13261708366	4750922911	4789434078	4604947651	4597983928	4765810801	4821577531	4695877694	4545077409	3930415373	3988885954	4004512957	3819569861	3746487180	3627650654	3869586660	3899969485
	12	10500000000	10600000000	10500000000	10300000000	10300000000	10500000000	10399257183	10400000000	5715133426	6155886054	6206151879	6322109271	6156773911	6674905506	6109719278	6556187439	13247433225	12979450884	13194729087	13500000000	13093618060	12958178860	13122773862	13263754496	4785227575	4778356673	4628654718	4629632111	4772666902	4796617207	4713072416	4697248741	3944438630	4004597186	4013980477	3820818175	3743365611	3603306355	3865810476	3891036135
	13	10700000000	10697845496	10600000000	10400000000	10400000000	10700000000	10400000000	10500000000	5743717041	6176313815	6226485244	6378368169	6185268728	6950060515	6229062763	6698998737	13327823195	12977898083	13194086430	13500000000	13193778321	13065458539	13118673937	13362292800	4763600453	4780213637	4775464075	4626152964	4767871750	4791379985	4729302133	4739850253	3932523545	3994304970	4013369478	3815107492	3751095917	3610682029	3872971793	3901189582
	14	10800000000	10800000000	10700000000	10500000000	10400000000	10700000000	10500000000	10600000000	5813090609	6303068757	6359445373	6524115978	6397910174	7151720162	6359230698	6849259170	13345050534	13079823218	13191774495	13600000000	13097397100	12972048689	13242251086	13260800821	4790142364	4790891261	4785891479	4677690895	4757745720	4805319343	4713966147	4706932745	3923353858	3994543975	4003171775	3832708063	3760759065	3629708360	3895579187	3909928516
	15	10900000000	10900000000	10800000000	10537936857	10500000000	10800000000	10699213235	10700000000	5906216735	6381760797	6431941991	6569802085	6444071073	7312665623	6369836062	6890710670	13312351794	13080304634	13297687142	13600000000	13196851628	13021896485	13245635444	13364614148	4812823650	4811347287	4785536790	4745503702	4735913688	4796916859	4738029062	4694863327	3935964654	4015004025	4032415789	3852372183	3791102102	3650738081	3896838546	3919838389
	16	11000000000	11000000000	10900000000	10800000000	10567971703	11000000000	10800000000	10900000000	6031064303	6486016290	6660319964	6688715796	6591898523	7422909789	6480583609	6979581452	13439553839	13078991238	13303523873	13600000000	13222891803	13052999225	13330893049	13468148176	4790662619	4857838195	4843557522	4788843348	4767997339	4833701949	4741238824	4745190823	3955326309	4024559416	4022749970	3863215448	3769677729	3651679777	3895600894	3915886831
	17	11086804403	11100000000	10900000000	10800000000	10700000000	11000000000	10900000000	10900000000	6050784985	6676937142	6742331867	6846476872	6726084763	7480385093	6567510094	7072315945	13440120592	13179473343	13302109270	13600000000	13120553846	13157935193	13347820462	13365858476	4835890510	4878626316	4835256114	4805928446	4784106107	4855644508	4731760005	4748248289	3959977312	4024877929	4031458735	3873857878	3788944342	3662558423	3902880600	3905673193
	18	11100000000	11100000000	10999685929	10818833580	10800000000	11100000000	11000000000	11000000000	6135187291	6755740481	7011401522	6907110323	6819276440	7646244952	6612730885	7195941234	13435043230	13179285661	13401428566	13700000000	13334148283	13177422536	13451684889	13467674020	4853830489	4897360315	4861252040	4879318320	4813096571	4854320516	4780570684	4767136883	3947098775	3975300691	4041065043	3863144556	3778780799	3661543699	3901441537	3916615303
	19	11100000000	11200000000	11100000000	11000000000	10900000000	11200000000	11000000000	11000000000	6201606257	6805788484	7163940817	7029721644	7098376645	7827502506	6683609596	7269959166	13535933837	13279010241	13401176854	13900000000	13323379781	13172244313	13462607316	13467410058	4869241085	4921784555	4862210099	4855794223	4841298588	4933620543	4780481352	4839087909	3941377376	3989747384	4031585189	3862892380	3777354018	3660903332	3921604067	3925179245
	20	11300000000	11200000000	11200000000	11000000000	10900000000	11300000000	10996459816	11100000000	6308102472	6965801289	7280184133	7142411658	7229131731	8024439208	6864697716	7377186570	13643774600	13280374316	13504128283	13900000000	13413125329	13354039415	13572266663	13673870372	4832825142	4917067890	4885103216	4864176583	4843381131	4892595316	4751397153	4810691394	3929806972	4005477407	4039946778	3875089599	3790493705	3672007392	3901492894	3907932225
	21	11299031795	11400000000	11300000000	11100000000	11000000000	11300000000	11100000000	11200000000	6290535002	7113530537	7400254547	7266598854	7232302830	8241306223	6911109735	7390493751	13542409043	13281987520	13511551246	13800000000	13426644634	13255684114	13466409369	13566224223	4878289531	4942877406	4888914425	4919934709	4857458614	4896732588	4805039151	4839790810	3921262009	3984362799	4030700308	3884116848	3809089597	3681960348	3903760969	3936026319
	22	11400000000	11500000000	11400000000	11200000000	11100000000	11400000000	11200000000	11199093891	6389654433	7230886517	7503240210	7332852018	7345163942	8334003625	6943864660	7438426698	13660819845	13381566791	13506378210	13900000000	13542545291	13370095637	13574849934	13674188841	4900464914	4972557236	4928607379	4947938587	4877527736	4916544022	4820994605	4846630487	3920891002	4006008301	4038409759	3883525154	3788390793	3671404882	3909251246	3926724495
	23	11400000000	11500000000	11300000000	11200000000	11200000000	11499488466	11200000000	11200000000	6438314769	7374233125	7604786646	7469045665	7448068605	8428964407	7073216768	7477568774	13756083372	13479697652	13600055764	13900000000	13541785775	13466634398	13682645223	13772537927	4935981893	4990914371	4934587895	4951933658	4888342249	4918585551	4838159484	4848869650	3896441028	3986698337	4026251881	3885065382	3808416177	3702259318	3930239885	3938212632
	24	11500000000	11500000000	11400000000	11300000000	11200000000	11599684018	11400000000	11400000000	6444747589	7426416339	7550588182	7551420764	7488131022	8510055140	7129070660	7359237796	13756881006	13382017376	13710662344	14000000000	13543329330	13365118233	13695493335	13771323316	4977711627	5021392559	4955212359	4979213573	4939782548	4997692559	4898442443	4902553645	3896417646	3976356760	4017312216	3884161562	3784773633	3682250870	3914909808	3928360276
	25	11600000000	11600000000	11499482005	11300000000	11400000000	11600000000	11400000000	11400000000	6496465441	7553962764	7831259505	7740632829	7612768798	8619982773	7171373019	7491166936	13839380287	13483361603	13710206864	14100000000	13614156369	13476855859	13789217489	13769862684	4968291153	5012759962	4966322946	4976850024	4917169058	4975434929	4841372953	4908488898	3897700384	3986583520	4025959624	3872745524	3810271113	3680065700	3938500945	3927991337
	26	11700000000	11600000000	11598662969	11400000000	11400000000	11700000000	11400000000	11500000000	6581509533	7674778553	7862992415	7770892441	7799969944	8681100871	7304977490	7616927383	13955457751	13584710910	13713255173	14100000000	13624229416	13587142700	13889556896	13975019020	4972317402	5042991011	4998328831	5019153329	5000582473	5041038609	4915294448	4945929543	3921824939	3983854338	4034430957	3884242342	3818619559	3681151139	3920860987	3917703623
	27	11700000000	11700000000	11700000000	11500000000	11400000000	11700000000	11600000000	11600000000	6636710673	7788336642	7897397459	7926824783	8092710778	8870596571	7348459374	7595874071	13951677897	13586552367	13713599934	14100000000	13722768864	13584210883	13894740568	13876212846	5023633651	5049711158	4992893300	5060113696	4957490944	5057688375	4909563436	4975963122	3925282714	3974954057	4026650295	3894433860	3827997911	3694311693	3884326409	3946944287
	28	11800000000	11700000000	11700000000	11500000000	11500000000	11700000000	11599110687	11698677535	6709196378	7871775000	7930214304	7888726597	8309111345	8892371646	7397619262	7656181252	13962510600	13686299489	13914349333	14300000000	13740824537	13784905942	13889696801	13973513104	5041359299	5057658062	5044122998	5116901414	5024459493	5069369493	4933550368	4962387049	3899180672	3992807197	4055019590	3873306209	3798403936	3687222222	3912408642	3926899795
	29	11900000000	11800000000	11800000000	11600000000	11599780255	11800000000	11600000000	11700000000	6711750989	8002975148	8030330753	8049306995	8356284611	9101971692	7408474815	7744702604	14064886652	13785726136	13819946911	14400000000	13839398984	13703115003	14001919717	13979677189	5026468528	5078212496	5051535323	5092589124	5030829690	5100726461	4947849288	4996859218	3889926460	3970916506	4014409698	3860591894	3806236324	3691736584	3881827724	3917513462
	30	11800000000	11900000000	11800000000	11700000000	11600000000	11900000000	11700000000	11796908221	6719515276	8023322640	7996542998	8023922403	8375774239	9136284348	7531195380	7783600582	13966250395	13683642807	13814335682	14300000000	13948066898	13803087877	13901239036	13976415769	5039246443	5047755920	5061221451	5101809646	5024112777	5101475242	4979348307	5000135551	3897742428	3971078717	4024755156	3863987582	3822884520	3684421233	3917451929	3909094537
PC	0	0	0	0	0	0	0	0	0	0.0538984	0.0686023	0.0982349	0.0982422	0.108127	0.11476	0.0637374	0.114238	0.0133103	0.00215601	0.0129403	0	0.00565056	0.00579288	0.0214561	0.00478869	0.00803375	0.00886844	0.00785245	0.00806627	0.0019537	0.0191199	0.00581567	0.0027208	0.000934407	0.00122726	0.00109328	4.04433e-05	0.000180098	0	0.00134755	0.00503844
	1	0.000237283	0	0	0	0	0	0	0	0.0969782	0.111681	0.130111	0.11864	0.165084	0.164624	0.0916908	0.156532	0.0161738	0.00218206	0.00971524	0	0.00522692	0.0104782	0.0204862	0.0039124	0.0107445	0.0102493	0.00951137	0.00964217	0.00324928	0.019614	0.0124581	0.00391507	0.000994856	0.00349024	0.00854317	0.000807122	0.00119046	0	0.000933828	0.00474685
	2	0	0	0	0	0	0	0	0	0.153969	0.134937	0.153276	0.149406	0.199467	0.191416	0.147558	0.190136	0.0145629	0.00205124	0.00921328	0	0.00569336	0.0102266	0.0185821	0.00387837	0.0134677	0.0108693	0.010799	0.0127963	0.0033444	0.0201414	0.015751	0.00484436	0.000935156	0.00470389	0.00955648	0	0.000711796	0	0.000783959	0.00477868
	3	0	0	0	0	0	0	0	0	0.176946	0.169385	0.186606	0.187565	0.2211	0.233157	0.180094	0.211049	0.0139697	0.00199357	0.00931363	0	0.00388541	0.0094547	0.0175345	0.00382846	0.01525	0.0116855	0.0128402	0.0142993	0.00425095	0.0199625	0.0167463	0.00702015	0.00144108	0.0050833	0.00829921	0	0.000644631	0	0.000755539	0.00435263
	4	0	0	0	0	0	0	0	0	0.217656	0.199823	0.228393	0.214446	0.253346	0.287186	0.204817	0.241165	0.0138551	0.00196502	0.00874352	0.000107834	0.00580665	0.00951441	0.0154278	0.00337397	0.0171266	0.0136483	0.0141882	0.0153551	0.00550605	0.0195665	0.0176735	0.00789633	0.00280052	0.00501124	0.00726058	0	0.000746984	0	0.000968194	0.00328225
	5	0	0	0	0	0	0	0	0	0.237825	0.223651	0.257959	0.23908	0.28601	0.318992	0.244968	0.28779	0.0158277	0.00194212	0.00900076	5.04393e-05	0.00290929	0.0138035	0.0170529	0.00409366	0.0194218	0.0177926	0.0157872	0.0168859	0.0063279	0.0198083	0.00562199	0.00903665	0.00277172	0.00773077	0.00831027	0	0.000467278	0	0.000959431	0.00355368
	6	0	0	0	0	0	0	0	0	0.270597	0.247668	0.284117	0.260903	0.30034	0.344528	0.265915	0.325601	0.0148805	0.00193443	0.0091449	2.09733e-05	0.00262589	0.0125191	0.0150793	0.00345871	0.0209554	0.0226139	0.0169757	0.0183641	0.00659378	0.0197528	0.00663714	0.0119397	0.00275474	0.0075038	0.00787607	0	0.000799396	0	0.000888047	0.00313871
	7	0	0	0	0	0	0	0.000232801	0	0.287494	0.29398	0.315936	0.285768	0.316119	0.380042	0.304517	0.348626	0.0146969	0.00185857	0.00859471	0	0.00227206	0.0121136	0.0142039	0.00333731	0.0264849	0.0251239	0.0189225	0.020492	0.00698116	0.0206436	0.007339	0.0150365	0.00264341	0.00469555	0.00697592	0	0.00158599	0	0.00106497	0.00365584
	8	0	0	0	0.000175222	0	0.000272534	0	0	0.303557	0.314036	0.333651	0.313279	0.348402	0.406465	0.325583	0.357181	0.0129662	0.00178035	0.0083832	2.40324e-05	0.0238401	0.0125196	0.0132336	0.0033026	0.0313213	0.0294794	0.02507	0.0224618	0.00797348	0.0216262	0.00850131	0.021404	0.00411913	0.00444706	0.0064451	0.00754341	0.00120035	0	0.00136939	0.00266807
	9	0	0	0	4.23377e-05	0	0	0	0	0.314319	0.328215	0.353989	0.335962	0.365916	0.417261	0.355606	0.396907	0.0144513	0.0017186	0.00876015	0	0.0249572	0.011186	0.0122795	0.00301334	0.0347493	0.0328889	0.0265275	0.0233807	0.0085035	0.021338	0.0106261	0.0296331	0.00186117	0.00531425	0.00627997	0.00887395	0.000945366	0	0.000920482	0.0020857
	10	0	0	0	0	0	0.000107664	0	0	0.318587	0.337372	0.366385	0.351656	0.37584	0.439454	0.374425	0.410595	0.0122014	0.00173758	0.0084443	0	0.0245726	0.0113321	0.015474	0.00317753	0.0372533	0.0153464	0.0353797	0.0270854	0.00900634	0.0218582	0.0136964	0.0354909	0.00620306	0.0062213	0.00630402	0.00829247	0.000355213	0	0.00237329	0.00245581
	11	0	0	0	0	0	0	0	0	0.32689	0.357164	0.377183	0.363371	0.40244	0.451894	0.393497	0.412951	0.012392	0.00165641	0.00837513	0	0.0238061	0.0111342	0.0153327	0.00288738	0.0187494	0.0189095	0.0423571	0.0308866	0.00927213	0.0224869	0.0179141	0.0428865	0.0075271	0.00529322	0.00636458	0.0079669	0.0036068	0.0254571	0.0104438	0.00257195
	12	0	0	0	0	0	0	7.14298e-05	0	0.335052	0.367797	0.400224	0.399849	0.426072	0.468186	0.402683	0.420033	0.0115167	0.0015832	0.00797825	0	0.0233993	0.0109445	0.0135052	0.00273267	0.021895	0.0212716	0.0434997	0.0367994	0.00991754	0.0236381	0.0205657	0.0197459	0.00901557	0.00384628	0.00648222	0.00763759	0.0044437	0.0296099	0.0114309	0.00230372
	13	0	0.000201396	0	0	0	0	0	0	0.345818	0.381083	0.413317	0.414155	0.442136	0.482001	0.419154	0.428572	0.0129186	0.00170304	0.00802735	0	0.0232096	0.0102975	0.013822	0.00282191	0.0244352	0.0250588	0.0218902	0.0397408	0.0109332	0.024757	0.0255213	0.0232391	0.00952987	0.00392935	0.00663545	0.00652472	0.00503962	0.0302763	0.0121427	0.00225839
	14	0	0	0	0	0	0	0	0	0.34868	0.383453	0.421508	0.420882	0.444222	0.496144	0.426273	0.433732	0.011611	0.00154259	0.00820401	0	0.023104	0.00986362	0.0119125	0.00295602	0.029197	0.0290361	0.0280216	0.0432498	0.0130848	0.0280274	0.0288576	0.026146	0.00934051	0.00386928	0.00670174	0.0071208	0.00511624	0.0303858	0.0114029	0.00257587
	15	0	0	0	0.0058895	0	0	7.35348e-05	0	0.359584	0.402434	0.431916	0.433833	0.458705	0.504239	0.444307	0.451229	0.0140958	0.00150573	0.00769403	0	0.0229713	0.0136772	0.011654	0.00264773	0.03058	0.0308963	0.0280978	0.0262346	0.013532	0.0319128	0.0320747	0.0287839	0.00864727	0.00373498	0.00684062	0.00717164	0.0049848	0.0299287	0.011076	0.00259235
	16	0	0	0	0	0.00303069	0	0	0	0.362944	0.412269	0.432364	0.442728	0.463918	0.522314	0.456659	0.461406	0.0119384	0.0016063	0.00725192	0	0.0209567	0.0112618	0.0126853	0.00236497	0.0374348	0.0333815	0.0322991	0.027388	0.0171986	0.0385415	0.0355943	0.0326244	0.00623809	0.00383659	0.00677398	0.00693323	0.00539098	0.0296631	0.0113972	0.00360408
	17	0.00119021	0	0	0	0	0	0	0	0.366765	0.412324	0.440155	0.453302	0.480802	0.537354	0.464786	0.470523	0.0118957	0.00155747	0.00735904	0	0.0212984	0.0107969	0.0114011	0.00255438	0.0401393	0.0371772	0.0382077	0.0299779	0.0200443	0.0420862	0.0376689	0.0340656	0.0101068	0.00375715	0.00707964	0.00674834	0.00555713	0.0293351	0.012073	0.0036682
	18	0	0	2.85527e-05	0.00750233	0	0	0	0	0.370781	0.422494	0.440511	0.462261	0.49576	0.543241	0.478965	0.473053	0.0122781	0.00157173	0.00735529	0	0.0199377	0.00930208	0.0110258	0.00240026	0.0424756	0.0434192	0.0429412	0.0349806	0.0222109	0.0464904	0.0417166	0.0383591	0.00580204	0.00872873	0.00716023	0.00695171	0.00561536	0.0296204	0.0124463	0.00341741
	19	0	0	0	0	0	0	0	0	0.372225	0.431135	0.451715	0.465207	0.493299	0.545832	0.484228	0.485565	0.0121208	0.00158067	0.00737421	0	0.020762	0.00969885	0.0102055	0.00241991	0.0494449	0.050432	0.046849	0.0441134	0.0265841	0.0499389	0.0438279	0.0435851	0.00979927	0.00758259	0.00704805	0.00701744	0.00864255	0.0298005	0.0123409	0.00377582
	20	0	0	0	0	0	0	0.000321939	0	0.372838	0.435585	0.456007	0.470092	0.507788	0.545279	0.485863	0.491083	0.0114503	0.0014778	0.00709944	0	0.0213876	0.0109301	0.00941135	0.00191092	0.051145	0.0534734	0.0501313	0.0464258	0.0344014	0.0566989	0.0481128	0.0497452	0.0102277	0.00861885	0.00743901	0.00642834	0.00778429	0.0294097	0.012433	0.00308802
	21	8.56892e-05	0	0	0	0	0	0	0	0.379851	0.433887	0.459409	0.472491	0.520954	0.553152	0.490354	0.501929	0.0116368	0.00135616	0.00654616	0	0.0203592	0.0108871	0.00992029	0.0024897	0.0577478	0.0580881	0.0595399	0.050827	0.0396383	0.0598904	0.0530611	0.0516983	0.00987896	0.00894427	0.00726913	0.00666384	0.00811491	0.029343	0.0118447	0.0035502
	22	0	0	0	0	0	0	0	8.09091e-05	0.381921	0.438275	0.466033	0.472824	0.524813	0.559875	0.497725	0.505695	0.0101883	0.00137751	0.00693167	0	0.0190108	0.00971604	0.00921926	0.00188758	0.0631644	0.0638389	0.0631807	0.0529638	0.0456117	0.0657893	0.057873	0.0584673	0.00997452	0.00848518	0.00782245	0.00681722	0.0083437	0.0295786	0.0129817	0.00338081
	23	0	0	0	0	0	4.44832e-05	0	0	0.385456	0.437438	0.472757	0.472745	0.530598	0.566029	0.498611	0.511186	0.010462	0.00150614	0.00734881	0	0.019068	0.00990341	0.00857691	0.00199397	0.069696	0.0699442	0.0679717	0.0622113	0.0494355	0.0694131	0.0623875	0.0621032	0.0111792	0.00835319	0.00838202	0.00641807	0.00829316	0.0291013	0.0126608	0.00299308
	24	0	0	0	0	0	2.72406e-05	0	0	0.384073	0.440803	0.483328	0.469922	0.535764	0.574608	0.500897	0.521897	0.0104034	0.00134379	0.00651593	0	0.0189518	0.0100921	0.00763073	0.00208235	0.0768	0.0734074	0.073617	0.0664335	0.0547023	0.0724949	0.0676863	0.0647512	0.0111852	0.00594596	0.00813673	0.00665226	0.00930739	0.0292618	0.0140719	0.002963
	25	0	0	4.50451e-05	0	0	0	0	0	0.385369	0.442951	0.481243	0.472748	0.536892	0.577729	0.505988	0.521792	0.011606	0.00123399	0.00654936	0	0.0209961	0.00913745	0.008034	0.00218864	0.0808545	0.0792458	0.08531	0.0709585	0.0615864	0.0772928	0.0740755	0.0675383	0.0108525	0.00587382	0.00845522	0.00703751	0.0078023	0.0298729	0.0130758	0.0030572
	26	0	0	0.000115275	0	0	0	0	0	0.384181	0.446296	0.487983	0.479882	0.538467	0.58966	0.505823	0.522924	0.0103574	0.00112546	0.00632562	0	0.0202412	0.00830618	0.00795152	0.00178755	0.0840016	0.0846738	0.0863631	0.077871	0.0638761	0.0811264	0.078267	0.0715883	0.009734	0.00656291	0.00881637	0.00663132	0.00821774	0.0295692	0.0125327	0.00313867
	27	0	0	0	0	0	0	0	0	0.383215	0.450887	0.494163	0.476001	0.532243	0.589521	0.510521	0.527145	0.0106311	0.000989775	0.00630032	0	0.0202023	0.0085238	0.00757549	0.00171424	0.0868627	0.0871909	0.0915515	0.0849559	0.0690892	0.0894305	0.0835994	0.0771784	0.00884453	0.00630094	0.00828225	0.00656479	0.00836001	0.0286084	0.0143329	0.0033078
	28	0	0	0	0	0	0	7.66708e-05	0.000113044	0.389138	0.448212	0.50059	0.483129	0.528443	0.596874	0.514001	0.528177	0.00984704	0.00100104	0.00615556	0	0.0188617	0.00834928	0.00794137	0.00189551	0.0909756	0.0914142	0.0963254	0.0885494	0.0727522	0.0948107	0.0864387	0.0841557	0.0104687	0.00681045	0.00862645	0.00689173	0.00831825	0.0332982	0.0147202	0.00333602
	29	0	0	0	0	1.89439e-05	0	0	0	0.388609	0.449461	0.506787	0.478388	0.531781	0.593061	0.511782	0.523622	0.00960643	0.00103541	0.00579258	0	0.0188304	0.00707029	0.00700477	0.00145374	0.0942076	0.0948734	0.100655	0.0937462	0.0793448	0.101804	0.0893622	0.0846813	0.0103019	0.00732413	0.00886564	0.00761751	0.00887062	0.0320346	0.0149858	0.00318736
	30	0	0	0	0	0	0	0	0.000262084	0.392958	0.458249	0.513154	0.483065	0.540156	0.598024	0.513704	0.528855	0.00957663	0.00119538	0.00620112	0	0.0180622	0.00702105	0.00710447	0.00168743	0.0993707	0.0994985	0.104476	0.10157	0.0847686	0.103602	0.0925124	0.0899705	0.0108416	0.00728298	0.00875702	0.00673201	0.00970876	0.0340837	0.0159665	0.00278977

## Sheet: fig. 4d
		N-mEGFP
		R203/G204										R203										G204										R203K/G204R
	fluorescence intensity per droplet	2789715	7679094	514823	908873	4292150	1180111	14211101	4124821	9932503	995417	6595929	6456788	6339176	9427051	7137158	37206203	6686226	4964254	5043472	8807418	2245521	4648739	674687	714842	3642582	1991473	3020251	10717485	1062520	2200470	43230450	40446664	28690920	2060083	11717588	5857666	3912275	7692679	46463347	62838276
		450565	176789	10136856	2365435	3511742	9307750	3377346	968145	1474176	1885359	1737974	10254905	1651326	14643103	3044595	10802864	15837746	9856625	23310507	16656479	727737	4088759	4929935	5533702	1592594	3969044	559262	1936883	1069852	5021613	9252853	74666036	21748797	1835975	29032521	31361191	133376608	43908376	47846871	72707951
		1349315	438256	471987	6114145	2469220	8241142	569163	6652779	187271	4203023	5991763	1408450	1846196	9439355	80864620	854864	3612322	5486626	1455166	8045875	4809360	21177654	8720213	27143027	6681332	3690344	27755356	6750338	15874018	2267683	3798747	28677997	58896122	14750717	9219283	23825917	2867303	91999042	29227167	1116834
		1137304	33370382	3281022	472923	1810806	458146	253007	505809	3192503	190031	843925	11063710	22509261	2182903	2284475	2661159	8026200	2001514	9770234	2645310	19510044	42455538	6251083	1041662	1153190	7405437	774412	1442002	659049	1382153	1860099	87711551	4573346	28078457	1754812	2208037	18877537	13724511	34783785	7008861
		214304	4948024	2217412	5150776	1175069	10266612	227755	4218836	673982	3944181	1225643	1482595	5482839	746990	210000000	2386046	22345614	1916511	4316416	13803661	6723674	8492925	8507567	10672738	849374	4871341	7665219	9737258	5187907	531747	6833510	22013961	22697567	73120468	4821817	15489521	15452106	22034578	104804280	66939677
		5254746	4136838	929329	19420994	2982214	531786	1783672	2197819	1909032	1647947	2128564	22884663	6307874	8166928	13353120	3725863	3156445	1461995	842950	27429833	13174634	12519676	3434067	2209276	7423407	766777	6527717	3917864	8199158	5182136	61620337	2382949	1349588	69940732	179244626	2915071	1889378	21083264	8510567	10506443
		1197803	196547	1997785	933141	1855169	2198693	1546252	4335017	2431170	255835	669747	14842002	12030463	18550400	2889693	930092	3170322	8519451	2036099	22996620	5128118	3895990	4838926	8516359	8918015	2611285	1204887	3129337	3815288	3701691	13260060	15750126	37216357	21240661	61567943	9657037	1941994	61263822	1040564	74730032
		2939486	2910963	31554997	443761	4952224	1717910	747105	3125207	3371015	3546100	3197004	1489813	5577242	51786328	1739365	27096914	37024017	4396706	27674297	3493681	3987868	2859264	6517347	3293239	720877	680259	830955	1357940	17884461	8004368	10279103	2414576	2116307	66521131	17441910	60526656	17903265	121129930	57081210	28338921
		1019071	505473	1416574	418363	1813819	1171032	1404474	1637948	1039664	3149024	17578575	162000000	25122210	92032652	4191085	1888218	29556487	3555933	4127697	6776975	14155647	1474092	2919619	8936312	711239	6473612	1391461	6433440	6227691	1461014	29919537	30319945	104091974	20815566	4914063	5296538	3569778	19747757	36715695	1928306
		212019	2916335	1250533	437190	917647	426636	1591109	25694584	2846045	2495419	22762156	1430006	11376790	4255398	2071275	16539502	80329685	1107372	11646957	15079783	1553746	1281917	572154	438701	29686062	4184543	948312	47548419	10530573	4254521	2126368	14419172	49326280	67125046	6024089	26929993	31079489	674182	62406845	6527206
		2540738	1777341	1520213	1463909	2632414	1685286	9738217	922672	1544107	797684	4697810	4359268	22929870	8220767	1686553	17234080	28796479	12338014	1480251	20733417	6823825	7674632	3531968	2554681	5427170	6537218	5197214	5994256	30360321	9879211	5591413	3755545	27114620	3023506	644033	12673204	1517013	91293240	872551	55944765
		11026129	1343525	925753	9027745	3583184	2381643	715885	2513028	3475909	503526	8295453	22248050	4150298	2830895	9505140	615744	1939961	13545872	2036944	67233848	2114697	10043377	3077001	3509510	9847284	3109686	26485256	10215207	5861940	1333279	7957742	56013062	34545054	9165727	21124730	12319485	5186690	82444744	38786881	9312302
		1857619	7957857	362720	18986206	1258980	610547	913084	1935330	4091241	1513788	1527355	15973095	19830747	6272279	954872	7006752	8495994	4977228	17094383	31228112	970526	7859513	448222	3033746	3463453	4896853	8975175	1565140	5428896	5328657	48554494	53962224	2175348	32329678	19602466	8410952	33215141	9386413	41403189	12418380
		4057435	2748946	873746	1219410	6806203	519337	8021016	3966911	544166	2037674	1225152	2767172	6193087	3129353	15832605	26955095	24618195	42807430	830995	38105822	10273564	8869647	8174611	4157571	2163751	2994650	16072846	600956	3952998	13359545	170419396	7763774	11282245	59428828	15303422	11957923	6104801	3439152	19616102	25829650
		836196	3732242	3882136	654786	826377	311362	14194731	1530031	1322360	1351501	19437850	23111505	10484468	14585953	5555858	3862449	32583471	6302611	8717783	1557789	3149309	7657159	686056	4082976	1487289	937295	3012840	19414226	1817767	23270082	49924793	20776088	10970946	2684510	46589148	21323252	14635573	30869355	22266283	75178503
		807954	740010	5245559	13747776	3247510	1185738	538629	19144229	1924840	1746140	3175913	1814911	9597229	3750866	4679043	66191006	10204247	6647670	25960361	6551700	4409304	37794604	976078	903455	2060088	8712486	1834138	6940933	2418958	859232	35654134	1369360	4357347	47091326	40787527	7259134	37778908	34988874	2542620	91945724
		401799	3606723	1348341	3273850	907028	3703074	1974418	4386448	3012844	20191873	11191998	1773380	1302566	33390573	5713461	10950189	938750	12354147	8108756	60964453	11079742	1074417	9650576	11204106	1842032	4869016	3604985	9499906	4550964	2732207	44492903	16954869	51993734	7675336	22859655	4715854	1387808	89286139	37609069	80943706
		3009415	4343554	190341	6152580	694740	994602	3796015	812201	5333770	926016	19777123	18233242	5601236	1751288	3478904	1296716	11993525	10144230	1365143	12944657	22580205	3562759	9606820	526207	9941643	6465323	9138723	1458837	578099	5978198	76088920	3325794	8242991	9911572	86345748	14586639	3409013	2844674	36645628	26014644
		3697663	2445110	25894894	1396817	6902177	822037	297002	2054843	8419543	163132	14654072	94763372	75983525	1009677	158000000	86363566	3241256	34302165	1494134	716882	2255274	19559037	40469881	14145514	8760317	4071020	35092471	5701046	990435	24565895	42586896	4633252	11658547	73649611	9731770	94424511	21522527	28247357	77354189	1584940
		2139138	1308071	366313	1759343	557787	477041	1938666	825326	2105005	460910	23175827	13980319	1534811	13028356	16415727	15924014	1129370	23976265	8992130	2986632	1156931	2552628	4178039	14535315	21458247	4734327	2692404	1128960	3958381	1903152	80220146	22336418	31075116	40537464	53546405	13006893	5175372	2410016	12532196	2621604
		3414066	2455354	1854350	279718	19880652	6711365	6854059	6251379	559095	776626	7112413	16409341	1585537	13158212	3542010	45963081	11874484	13712198	19195197	13398945	28819933	2264791	6254153	17950902	1596180	49367582	29506768	1664042	546644	895683	30366382	70040944	104406279	113385954	15682279	74213676	26115194	4400541	20491566	2311396
		939134	1790549	712091	1002342	489482	2438932	2217436	1784279	2522737	286003	1824780	4939934	547361	13836969	4251595	11346464	8318547	7962645	3480194	7513943	2030149	2869840	671344	11416598	14754072	64085861	7409565	3793346	593309	14154215	60311842	50911087	7195624	109004521	52936506	19760393	31116089	77147144	27847375	86274517
		1591343	821588	304986	2013004	2264972	501521	1510911	2038993	176745	632604	15903446	5706757	2307773	30588977	12354509	13386890	1694104	16351632	11976952	17809040	7015980	7628139	5377933	2259835	18438933	12793924	861967	12567169	1384752	15497051	33334782	685195	53769225	33457773	2556259	7105882	1351615	26283202	81273844	26714793
		808491	5656118	1510038	960032	2875755	476427	1795579	256748	1202547	202480	1691725	48413244	16011650	23016608	923826	2169232	13401395	2113370	62218658	1584861	4310443	9340048	12837461	2456221	6276693	1261210	881452	20920324	1061628	6803386	32472338	718745	57724624	30631208	8427960	3447945	14752227	63628962	1893598	11282384
		363742	1672346	526310	261802	3423672	885618	646112	4981749	4463616	640206	10803551	2056166	17623231	16880527	10311485	5274557	19470771	13924969	20889598	13381970	4102533	1858165	33638892	8835619	5880368	17894987	5434367	3046890	16890644	9829658	47612515	61034521	30116784	36145439	114820654	71196074	6476680	98091340	1501600	35254292
		4533030	2852605	3093398	281775	775249	1097602	2446969	1637360	13583094	419996	957789	26758671	9520796	42742970	1836748	3170953	15891946	3464273	48117286	2203446	1241706	8104351	2962128	1810275	11275498	724610	7078985	5230407	755123	8722674	32533600	25170911	4743034	25300379	8960171	17469370	80493330	13470789	6806951	33599820
		486342	2753544	5631813	928391	408181	3082033	4105731	513703	432009	700046	4738379	880233	15904458	2449939	16302651	6270562	133000000	11939129	2878489	5042971	15296914	1739559	4546700	662362	10150324	1293991	2525998	677080	6822498	14405244	47529748	61556161	44299758	77724555	2000024	41072145	35469901	9433166	36962519	1438918
		1738030	3449795	997994	756464	5929223	403065	6451548	2158882	301297	861994	6751672	14358569	25390544	78820310	8803635	1774461	85961419	64629279	71330792	733768	2723099	7671618	5641748	3325788	1664586	2948173	1065655	741532	3202152	8440817	46577502	1532062	105384632	73440461	5568884	8764062	7486707	16752272	25020465	98766333
		415876	953758	820979	919195	20335436	968326	13081385	3804240	768346	3284162	9395053	1357439	22846559	6300343	1578331	49744666	3447096	25879711	20570286	948288	839601	1537487	7150810	1653736	6966278	2684694	2153490	1567542	12726408	13151829	34248732	2317392	21370928	155663682	57464998	7576128	11904772	40953362	88107672	61219754
		899224	4203646	28271772	4252841	900645	2664187	3664265	2416017	1454006	1439110	44832442	7146283	2057520	2060457	153000000	600220	1817645	638790	15087996	221000000	22394064	1421870	1896278	2672489	1933633	1422273	28253523	715774	2773353	18187866	27816384	47660650	2684992	11926492	6901769	86424444	31990431	59676423	12046809	14026164
		7538285	4155936	671140	8713904	1275207	191011	673181	3630734	1665891	1351212	130000000	4208273	1797928	20012501	21028029	1846619	2054914	61131436	1210063	9918314	16211666	18499925	3316371	5283608	6156377	1340979	9049113	5388652	39900683	14021916	25971746	21799670	309486727	20350232	49017734	3717484	2623490	4015659	59169179	38100273
		1693275	1955550	1425544	2192405	4214535	793846	3152341	2362086	406804	18777072	954242	12322662	23554544	3685639	16338231	3787596	1277353	63940145	4050592	31300125	4636207	1163943	4160324	7844250	5836125	7078692	889985	1349590	2460612	1342250	24675645	44975311	9113051	49637874	39370597	20355587	2545261	41462544	26285450	85256543
		446294	1275724	2128884	457975	188813	1062365	1069191	4839895	557507	312555	7820038	99274467	11367547	6191247	2193524	11310951	4637120	1314551	39594915	9065630	4551826	3321402	2393715	5081830	13958985	10928649	28897664	15362626	970732	19992367	35459935	5011753	37832898	35420929	6478648	4709715	52548458	13384330	6563726	48880725
		1707925	752931	14449154	1231749	4039407	608473	545895	6487819	250676	1165773	2360461	13850314	6742022	3327639	22167491	8782549	11508003	6458717	12721157	2999604	2017260	3465667	34148112	2377073	2804532	14312862	1222857	622726	2356064	23566554	8070703	28860629	24664477	14471323	74032511	20466132	1519388	45404176	4971813	5975307
		997036	538226	1614779	1886628	758488	1145869	227804	3581329	591786	1693677	58061178	4594329	811270	32187851	1690958	35165127	3715449	42201982	2712312	6859675	549780	2516224	627019	677095	5568501	1759856	8288731	10667801	7099348	3526151	2959129	971882	53218357	2494825	21181797	17202241	4611257	46141323	10013433	5184366
		430566	1094694	427595	474950	11527890	871801	26334231	3953311	1032447	2502158	839235	69367806	11623385	2355395	10571019	1307380	1506592	3841605	3073932	789373	1858456	5646117	1669516	6783437	4553488	7971538	20060225	4337405	43163288	718046	2417613	51964031	33106657	4740456	2086492	49564898	25791506	7832354	35160147	3157079
		8451822	2425510	903784	1294855	963950	346522	24174346	226264	778471	2686892	12369157	28454187	5083324	1415086	17340323	15931986	13977514	2762757	23786578	853463	911161	5232833	9468783	2828907	3964223	832012	6231158	50412761	3730641	10126687	5717593	20050733	6327486	56464898	12478686	2409311	38503170	30306947	19268308	21784425
		5329138	7243534	1026987	332822	1877870	1369205	2071800	1684141	906591	1500575	17678248	3344935	5111634	1223235	21200698	60948272	2755470	10791630	44499707	13284787	478226	45048169	4436833	1751185	1460574	2911737	76686924	2426289	3245290	1091207		1353046	1482688	11681952	12594822	4999112	23553953	20242651	107098091	14057903
		15226249	1422283	1557907	359426	1698576	4658179	12932727	3811459	1020506	248031	511000000	2592189	28560247	19523170	29708227	678946	989479	20637227	1183942	6442042	27448898	874369	1092657	5362136	4703052	4539344	1603119	487446	17570438	7224761		6706680		44518083	14447777	15068431	10306753	49066678	62719258	2977251
		1808410	31633681	2368028	688507	522582	467816	1202016	5647545	1546242	2424228	9086654	8550413	60612818	5757061	2340362	24530555	51726214	14670052	1490443	11175411	19782139	528148	9075049	1954914	6369092	16911461	2043269	18982535	632872	1737493		28837023		2209128		32266374	1466063	26324386	75286668
		2237838	1652975	458946	10235254	8936857	403296	384113	1234761	1243986	1297189	7209504	3200538	2504878	215000000	1846787	8837108	4007058	32987735	940231	5514907	19899753	922778	523490	5199033	1554014	15458323	2522629	13258121	482556	6193212		19198595		62891983		23019998	19337588	127953551	59849780
		445913	23003891	4246535	273435	371542	1948734	24512462	2899717	562224	1526717	795717	104000000	20845410	1150335	2593216	1054083	1090970	42746566	103000000	5315561	759484	9070292	713223	20490420	3467684	907902	1449596	5973832	2622459	14490759		1261844		6690823		109478876	41897962	14937644	13596996
		2009703	287683	274560	6240707	373951	1181036	284343	6986807	483209	2722399	2902430	8639432	3920543	619446	34127902	4870887	3512148	2517273	3492438	5502176	3323033	2667999	748313	3544953	3344824	9329326	5014347	3122000	2387922	4100308		1198352		3527018		37273859	12096079	115820264	69734254
		6388063	4574383	2077210	324482	5576457	9563128	635403	825500	470904	968394	45300949	10561746	3456980	2025163	10354002	1921127	6549626	13599140	21095944	1154243	14158727	3817619	9525647	1485809	1683758	8090275	1235044	819544	18185290	5412480		9347514		7186324		863849	48989251	11238050	28734822
		3165399	1355758	939418	3304396	2463250	7868310	1919139	515047	7709814	2048488	3440658	19776068	7078152	3981769	959390	21448831	12836874	9619242	30241825	1792933	7306132	6446105	1858786	6386852	22125456	9487992	6700261	767138	1169840	7334702		45549426		29320493			14564803	8772986	114926566
		6406543	999598	331253	1169511	5173201	1948121	2167629	2622603	709541	3634839	14814517	16952384	2165022	102000000	5450740	75060154	12728273	7577218	1015416	89552304	9115468	1356254	2441698	33526676	18449659	4010788	3270483	24873230	49948284	4320097		12502163		54430590			11233689	6610746	43816011
		8942239	4717183	1724634	282319	17006211	3953346	299487	1517265	2202360	256581	5829303	21588329	5236285	3456611	6501736	5504040	2418602	9746737	35330344	111000000	22773850	11267025	619511	11463196	5800296	2637253	22734619	23257061	748179	5075233				17155134					30046194
		880676	13582249	3369271	3007731	2836081	2692564	18575051	20773756	2457136	6883240	32821285	10413204	27343103	1681629	2738119	35242724	1408708	18334793	1922746	38990877	1153781	1236001	11651253	21382994	6764132	7877207	2006822	4209739	2655853	1454714				2057088					7987324
		290560	2995236	366853	453282	580846	2770159	14418522	4816126	1151811	1437487	10090314	2944909	7654737	191000000	2248433	40387318	14892283	26837639	3816063	2233618	21319930	15227437	1045401	756852	15053158	3161639	5967091	13449804	20505419	2878231
		15704097	1098764	490349	191156	2130622	3681365	516368	1203385	1039980	2175543	711912		47291534	8003386	1208861	5659167	37299091	7329414	33216177	7466691	59786943	8153753	1793987	2501969	5881206	6858146	14007914	18279146	3740460	10027669
		1112985	370814	2192269	13813473	2368394	757457	2572978	601352	1772003	848421	6535424		581693	2791715	74899654	3658440	4108757	5043162	2066260	17842853	14759959	6668998	9911100	1714309	2303462	5538822	3853347	3933772	3752114	676155
		18670791	3525624	1417374	375662	1427092	628635	4673403	1385193	1698733	263471	17084231		9652292	2687047	15930993	640330	12071850	5110474	2563180	2719529	26415849	6039004	33125095	28459623	5313769	763161	3124092	6070547	4802929	1209993
		1810973	2667003	261676	230709	2359363	2473912	32124565	7957725	3731264	1957899	13469224		4576369	20537308	4931354	1909913	2356151	2702190	3448037	30458023	2183951	1780181	7441756	6911100	8645878	1947861	1491330	2760731	883094	14691287
		826129	1398687	1351553	8654650	15612364	619581	11608407	3452372	588715	1881256	19890852		62960238	40983157	7890761	13843334	3206187	7222290	2090587	2218667	4717349	2631968	7988962	2878491	461389	8380549	8929750	6418643	10646746	21362873
		5512338	3335908	344142	882376	487341	15017002	1421287	1647124	1235097	739152	2955938		37953274	29319787		40930783	8920977	3178663	9086835	2919701	3781826	16151846	1907381	2351940	695033	1313122	643532	5321635	9417991	4924391
		682846	5438115	647103	2065333	35690602	898685	5625147	9433481	983194	1227117	2137259		31166950	3771531		834600	107000000	2096096	1026456	3927355	14822346	2059527	3002231	7331658	1966375	672464	2940943	43951506	17238856	6141059
		173488	4027618	419160	1487198	669064	357257	2686177	3459200	1307506	424880	4506851		14041067	31593949		2382471	2545598	14483183	7344459	20288729	2222661	4012960	1414332	3678778	861495	5001998	1493947	823593	653854	8101967
		221281	2176720	2238279	252329	10858446	1462702	6528236	8428285	1965160	10111107	1206869		30350904	44485651		20900737	1532982	13569083	1266282	3248219	4655050	17131140	9610679	7924056	2028595	2031117	595979	2604238	3629748	956626
		860893	1042372	2425529	1722817	942972	318981	2096036	1372577	1093385	1764147	8307344		7414501	12796255		1576299	13156643	41306093	16363582	19650998	4997909	6117579	3768312	10071766	20159991	854841	22489271	1358648	2390106	41494644
		13972103	1684801	819811	1898556	5033346	280598	768200	479282	1866715	649738	5303786		613087	5617340		16364621	784492	1194137	8267783	24316401	2514750	616183	651877	6428936	2723237	23953216	2322092	4106435	4654171	4202863
		6343994	5030662	388268	11353728	414117	3184709	299739	2417854	7955429	1027210	6694033		2814149	34412451		34888259	77044269	24305019	4750795	2425368	3758104	52847089	646619	5412540	562547	5006860	634115	2035013	7257175	7645632
		1687068	1054037	4091793	3031442	657352	2997871	390884	12903424	3586699	690418	4198724		6791081	7672448		5905234	3889337	18134199	4834828	2068737	29718423	12209725	2869149	751632	6248754	992835	13971682	3812556	5376735	2833358
		1277703	523226	6971504	830417	598954	6289113	1217172	2337195	1269052	991050	2881351		9778516	4159080		10980229	4735556	40277531	9688003	17149649	16849514	6444949	8468275	18901330	8253851	2003169	11424893	33373662	2939736	4430909
		741767	2282476	2890508	8662272	9865361	1413759	16845079	1987697	3400025	219797	1391640		5370385	1599030		17002519	693041	2620909	8632477	14417076	8439327	3423739	657035	2825544	1281706	3255958	15617214	2666836	21791769	1327210
		2462848	1492418	8462542	348281	7189128	17977878	288215	948006	3465922	1811423			152000000	19145583		1733791	1274324	2952700	2196101	5213693	6679527	1729172	7144067	3604128	8337663	2917450	11961445	11938224	9184476	17635414
		2002229	448266	1225427	5528059	945036	1379274	2640108	472509	1768168	1872956			3579662	12831536		2288453	78670656	6309295	10752074	1370090	6801176	27872445	18008774	17624526	2280649	4519249	11215814	7885294	2768673	8456989
		753511	11732207	994374	932950	1123071	453385	787216	2704598	3064712	365763			25807509	6934102		9415158	12256853	3286164	27579870	1375680		3165358	3709570	3695832	10099213	864236	3336127	3804311	781784	2105730
		1777561	23393032	8663942	2830148	816029	5005456	6711770	614988	6315058	1405004			9737032	1114692		767565	2489073	4657246	5163124	2178022		10779394	4467223	2837653	6879011	22211666	2764234	8599580	645341	1634566
		3356934	3098184	587953	415018	274819	832770	1562134	773905	619136	358654			2578521	12824355		150000000	57190728	6995202	154000000	47049421		3342123	11112609	549308	3019732	6788560	21914861	5306491	2475118	12315920
		214693	360942	3059322	380955	975166	2264201	877765	281751	711848	420066			9866068	42186534		1802783	981003	898469	3935050	5212861		5759491	2630628	1387043	17256252	1121575	4413388	1463065	2573527	1375528
		22806184	861425	228566	936837	888367	542872	1132452	2366921	869227	316534			1975531	8104392		2354017	71022364	6739399	55734927	19228169		32639349	784825	1815191	1066487	1158439	1721603	38626901	17642584	4508933
		1033117	734441	1065087	1353793	3646988	223890	36283569	8274263	4109973	240155			1870188	3932515		3617587	2651150	14960194	14797613	66498446		23728490	5009323	5165426	1343606	6171668	966804	13654781	12662106	8565942
		4502275	227447	413896	3123247	6802228	2307515	948569	258461	1310464	911964			10027172	5753926		7976475	1503109	1350320	3875503	4733087		5977084	2716343	29827855	870766	2046010	875713	4107577	1364103	11731888
		981092	732365	248886	664915	2008831	575038	1039841	8299911	6001554	1198901			5356447	3437552		19258756	5701322	5485294	2402288	50246486		2667805	2926776	5528218	2179452	490948	949377	9135927	1127857	3160675
		3350343	4460814	3690689	485170	607602	1828742	897462	14192704	1443080	227976			3789359	1432533		7260091	20730349	5502727	13084816	7473304		15538102	10780886	3545369	2266914	8821711	5302595	1044545	1113711	1094652
		3147366	8675611	4729808	985599	2210949	1260612	465558	1496868	1091318	2457615			1342916	27435746		19997018	9584107	24850324	4491759	2306189		7715163	2267457	8173212	788662	7904174	3393713	36675617	2070424	11472172
		9898593	3867509	435757	566210	2693203	11401739	724091	578832	20174246	1171474			10889164	762086		7605039	8744270	83611302	2706910	3471558		609761	761453	2750874	808627	1315982	1469047	619826	2333175	21593978
		715399	426564	597357	12924261	726785	1564614	217145	538882	21500069	7248482			7442100	14135226		2633477	7550228	110000000	14772546	62171788		5611279	1937194	2124662	3382276	1925225	32206437	10247931	2454853	2062169
		235765	1515798	3072355	1046807	1323604	576327	6664017	3025940	691649	2966497			2418318	28274297		1305710	8253725	6202993	16121486	19878426		19086626	1144817	2242290	3300774	1286617	3210764	562257		5087773
		759660	1026088	1020596	928202	2405185	1551426	2402648	3317834	188467	384302			594387	1616557		6485779	7492987	40076702	3257406	21155561		639891	19671762	5609236	1784177	8655614	3703737	19417236		5574202
		1622615	600440	3546406	1980335	644115	6989423	5866329	207561	26647842	7251241			3877474	2367077		2959639	35626656	16646706	29464481	6381262		6519031	10671579	5891356	22036025	1462299	5284727	3362253		28252282
		431453	2647210	524430	178321	5748157	6419499	5171550	959023	597569	1882347			3977872	6986853		17132111	4510873	12771780	4549033	20509395		3419361	756344	14703638	5184027	2975058	1031665	648622		33361346
		8044191	2585544	280920	2709585	2285161	7991686	308029	787952	908912	5499349			5737425	649282		1024675	1652755	948089	6741966			1244644	9650323	1749575	2129761	1577709	922466	6029826		4038232
		1359441	626478	991749	1494386	2515657	3629475	2754352	1354142	700214	1278472			31554942	18632016		3817883	2206134	64151414	4912426			1008743	11046586	8146274	65928865	539516	1344261	8058583		14022250
		727540	501830	342981	8496882	730631	1899104	6368660	2025965	228235	364942			4810274	10565051		1922437	2166123	8578741	20669980				14229026	4864307	17466210	8628168	3281765	11726972		5372047
		4539596	943674	1364104	2533215	7166873	212251	616428	8189117	7667316	1732042			7204562	21090107		114000000	3310884	9503001	14809968				1096940	39635235	9297586	769984	10329686	805110		9945835
		404735	2796342	630618	1112399	1900851	633602	1087248	858845	742538	884131			3071579	2996253		832482	3003121	7070802	52127213				1497101	1727388	995270		3079754	1837598		6231369
		5865047	2168796	1240702	1971913	859620	2384524	669783	2375166	3557699	1003641			3461637	2715226		9059640	4660681	7236709	35498383				4083486	1925848	1821560		8678771			34429198
		1643247	3026458	2987121	2462609	4394594	852016		2173637	1004429	4368037			3271577	1777332		3034351	55214634	5739062	9013015				2627927		4725247		4360131			897862
		3028968	22308285	2193241	243272	9897275	3950368		3060427	382355	1058693			3357786	1630446		2428119	32206160	1373884	4101055				3140439		908094		2290657			973819
		2281523	1265006	16616024	6166365	9071624	3329178		3454368	5905450	181001			5405506	13457980		22796255	2556611	3680223	3715465				1228391		3748446		617570			2855256
		973584	2386766	1593535	4945502	464655	1216582		215174	2290836	1660606			8214941	5091518		5759093		4049517	4363640				978221		4572459		1792087			1429117
		781667	208802	3218082	923474	10386486	504141		3547143	1754536	2173064			979228	1526808									2014618		2920566		1635877			9626983
		914839	827581	335104	885216	516789	3415302		992302	2398085	278284			2434204										3568895		1677105		3184122			2024847
		386902	346941	965415	24585662	2184054	10714681		195461	1778704	624284													482626				2893800			6167295
		1687906	19773332	1270404	526959	1482774	204730		2731255	975364	397242													902777				5923206			2090172
		885257	19427030	581261	2703065	1092222	667504		357824	236613	2504924													925663				2310112			3060949
		2164168	905803	734914	2028122	275663	4314720		1232964	971680	1462923													751247				2807284			865767
		1099740	1489627	389112	2169322		804690		1735829	237316	1340852													799064				1094610
		4114209	625839	4076177	275789		2957203		240646	528270	916958													1273690
		1341712	507525	1387779	252794		540636		658261	779522	3268674													2229613
		3168784	4810155	5062492	3474898		2443539		1007474	366857	193342													459266
		2906205	248037	647983	1983544		1639620		782940	713497	3344859													13706485
		732425	3424847	3496986	1286474		3604089		661016	627034	238783													8640567
		284642	4188059	376400	256695		5797231		576757	474722	3641317													2321958
		679601	1143510	2829372	1011193		2985073		1704821	3156485	3021368													960660
		212589		433297	724506		308672		7014108	6028243	210751													4066171
		1199004		4396400	5719941		326536		1514181	2125674	5088522													2666430
		324699		250384	3655298		846435		1446867	1487916	221031													775316
		184956		837024	2674498		2125040			299658	1836512													5728469
		876723		2410984	7447386		1084686			304736	3535556													2323591
		726800		629421	1411169		286256			1417415	605693													479694
		468659		1320734	1130364		1681578			1025780	3181412													10919719
		1149296		2519224	10815076		1852414			36051361	1206022													17490334
		1273146		6988904	1233127		1694282			433392	1295340													836202
		878836		2703418			1541398			782237	2011303													2848421
		1280495		965396			1293014			631054	1565617													2670241
		351640		891530			4210322			408835	757108
		1343073		2288254			2837362			1522052	1678307
		2509456		6320008			597761			861225	563838
		1750790		595957			5514581			770393	2643252
		612096		611440			172861			480226	1309344
		14900303		547575			434627			10979509	3437861
		558943		4801575			1630442			220872	4489118
		963113		1134409			1331914			6368328	389734
				2100638			1088838			1204541	220465
				943890			929975			1144853	1415819
				348185			257908			1829618	4334949
				1326939			240374			1595989	7123318
				209769			755982			5265426	5619384
				764698			456915			893803	4864038
				488648			447971			416877	3053942
				1037813			644408			2608533	757810
				824196			1743119			325735	1084561
				445736			737750			1038711	391096
				385316			3338750			1046446	1209140
				1145899			453348			5325951
				984310			6180960			1001041
				420013			335299			1308884
				2554534			326063			300962
				8091225			906299			806647
				1074060			730338			1223850
				1623279						239699
				3451890						890102
				1152534						1601117
				440908						216773
				711014						2628270
				574892						3776854
				1253777						5668103
				625958						3397025
				1579633						1505566
				238555						1200828
				4476800						218357
				567676						2060806
				1155790						909967
				2275661
				1251375
				2293368
	Bulk intensity per pixel	4952.64	5102.43	5218.73	5485.69	5195.62	5370.28	5260.1	5391.98	5257.95	5255.75	6082	6127.88	6064.53	6067.39	6467.98	5908.01	6291.82	5897.52	6552.63	5935.03	4592.47	4560.77	4628.27	4554.36	4629.1	4464.39	4504.36	4601.38	4487.59	4645.78	5531.42	5438.52	5722.85	5821.72	5785.67	5911.05	5596.91	5752.93	5688.58	5897.3
	partition coefficient	563.278	1504.99	98.6492	165.681	826.109	219.748	2701.68	764.992	1889.04	189.396	1084.5	1053.67	1045.29	1553.73	1103.46	6297.59	1062.68	841.753	769.687	1483.97	488.957	1019.29	145.775	156.958	786.888	446.08	670.518	2329.19	236.768	473.649	7815.44	7437.08	5013.4	353.861	2025.28	990.968	699.006	1337.18	8167.82	10655.4
		90.9747	34.648	1942.4	431.201	675.904	1733.2	642.069	179.553	280.371	358.723	285.757	1673.48	272.293	2413.41	470.718	1828.51	2517.19	1671.32	3557.43	2806.47	158.463	896.506	1065.18	1215.03	344.04	889.045	124.16	420.935	238.402	1080.9	1672.78	13729.1	3800.35	315.366	5018	5305.52	23830.4	7632.35	8411.03	12329
		272.443	85.8916	90.441	1114.56	475.25	1534.58	108.204	1233.83	35.6167	799.7	985.163	229.843	304.425	1555.75	12502.3	144.696	574.13	930.328	222.074	1355.66	1047.23	4643.44	1884.12	5959.79	1443.33	826.618	6161.89	1467.02	3537.31	488.117	686.758	5273.13	10291.4	2533.74	1593.47	4030.74	512.301	15991.7	5137.86	189.38
		229.636	6540.09	628.702	86.2103	348.525	85.3113	48.0993	93.8077	607.176	36.1568	138.758	1805.47	3711.63	359.776	353.198	450.432	1275.66	339.382	1491.04	445.712	4248.27	9308.85	1350.63	228.717	249.118	1658.78	171.925	313.385	146.86	297.507	336.279	16127.8	799.138	4823.05	303.303	373.544	3372.85	2385.66	6114.67	1188.49
		43.2706	969.738	424.895	938.947	226.165	1911.74	43.2986	782.428	128.183	750.451	201.52	241.943	904.084	123.116	32467.6	403.866	3551.53	324.969	658.731	2325.8	1464.06	1862.17	1838.17	2343.41	183.486	1091.15	1701.73	2116.16	1156.06	114.458	1235.4	4047.79	3966.13	12559.9	833.406	2620.43	2760.83	3830.15	18423.6	11350.9
		1061	810.758	178.076	3540.3	573.986	99.0238	339.095	407.609	363.075	313.551	349.977	3734.52	1040.13	1346.04	2064.5	630.646	501.674	247.9	128.643	4621.69	2868.74	2745.08	741.976	485.09	1603.64	171.754	1449.2	851.454	1827.07	1115.45	11140.1	438.162	235.825	12013.8	30980.8	493.156	337.575	3664.79	1496.08	1781.57
		241.851	38.5202	382.811	170.104	357.064	409.418	293.959	803.975	462.38	48.6772	110.119	2422.05	1983.74	3057.4	446.769	157.429	503.88	1444.58	310.73	3874.73	1116.64	854.24	1045.52	1869.93	1926.51	584.914	267.494	680.087	850.186	796.786	2397.23	2896.03	6503.12	3648.52	10641.4	1633.73	346.976	10649.2	182.921	12671.9
		593.519	570.505	6046.49	80.8942	953.153	319.892	142.033	579.603	641.127	674.709	525.65	243.12	919.65	8535.19	268.919	4586.47	5884.47	745.518	4223.39	588.655	868.349	626.926	1408.16	723.095	155.727	152.374	184.478	295.116	3985.31	1722.93	1858.31	443.977	369.8	11426.4	3014.67	10239.6	3198.77	21055.4	10034.3	4805.4
		205.763	99.0651	271.441	76.2644	349.105	218.058	267.005	303.775	197.732	599.158	2890.26	26436.5	4142.48	15168.4	647.974	319.603	4697.6	602.954	629.93	1141.86	3082.36	323.211	630.823	1962.14	153.645	1450.06	308.914	1398.15	1387.76	314.482	5409.02	5575.04	18188.8	3575.5	849.35	896.04	637.812	3432.65	6454.28	326.981
		42.8093	571.558	239.624	79.6964	176.619	79.4439	302.487	4765.33	541.284	474.798	3742.54	233.361	1875.96	701.356	320.235	2799.5	12767.3	187.769	1777.45	2540.81	338.324	281.075	123.622	96.3254	6412.93	937.316	210.532	10333.5	2346.6	915.782	384.417	2651.31	8619.19	11530.1	1041.21	4555.87	5552.97	117.189	10970.5	1106.81
		513.006	348.332	291.3	266.859	506.66	313.817	1851.34	171.119	293.671	151.774	772.412	711.383	3780.98	1354.91	260.754	2917.07	4576.81	2092.07	225.902	3493.4	1485.87	1682.75	763.129	560.93	1172.4	1464.3	1153.82	1302.71	6765.39	2126.49	1010.85	690.546	4737.96	519.349	111.315	2143.98	271.045	15869	153.386	9486.5
		2226.31	263.311	177.391	1645.69	689.654	443.486	136.097	466.068	661.077	95.8048	1363.93	3630.63	684.356	466.576	1469.57	104.222	308.33	2296.88	310.859	11328.3	460.47	2202.12	664.827	770.582	2127.26	696.553	5879.92	2220.03	1306.25	286.987	1438.64	10299.3	6036.34	1574.4	3651.21	2084.14	926.705	14330.9	6818.37	1579.08
		375.076	1559.62	69.5035	3461.04	242.315	113.69	173.587	358.928	778.106	288.025	251.127	2606.63	3269.96	1033.77	147.631	1185.97	1350.32	843.953	2608.78	5261.66	211.33	1723.29	96.8444	666.119	748.192	1096.87	1992.55	340.146	1209.76	1146.99	8777.95	9922.23	380.116	5553.28	3388.1	1422.92	5934.55	1631.59	7278.3	2105.77
		819.246	538.752	167.425	222.289	1309.99	96.7057	1524.88	735.706	103.494	387.704	201.439	451.571	1021.2	515.766	2447.84	4562.47	3912.73	7258.55	126.819	6420.5	2237.04	1944.77	1766.23	912.876	467.424	670.786	3568.29	130.603	880.873	2875.63	30809.4	1427.55	1971.44	10208.1	2645.05	2022.98	1090.74	597.809	3448.33	4379.91
		168.838	731.463	743.886	119.362	159.053	57.9787	2698.57	283.761	251.497	257.147	3195.96	3771.53	1728.82	2403.99	858.979	653.765	5178.7	1068.69	1330.43	262.474	685.754	1678.92	148.232	896.498	321.291	209.949	668.872	4219.22	405.065	5008.86	9025.68	3820.18	1917.04	461.119	8052.5	3607.35	2614.94	5365.85	3914.21	12747.9
		163.136	145.031	1005.14	2506.11	625.047	220.796	102.399	3550.5	366.082	332.234	522.182	296.173	1582.52	618.201	723.416	11203.6	1621.83	1127.2	3961.83	1103.9	960.115	8286.89	210.895	198.371	445.03	1951.55	407.192	1508.45	539.032	184.949	6445.75	251.789	761.395	8088.9	7049.75	1228.06	6749.95	6081.93	446.969	15591.1
		81.1282	706.863	258.366	596.798	174.575	689.549	375.358	813.513	573.007	3841.86	1840.18	289.395	214.784	5503.29	883.345	1853.45	149.202	2094.8	1237.48	10272	2412.59	235.578	2085.14	2460.08	397.925	1090.63	800.333	2064.58	1014.12	588.105	8043.67	3117.55	9085.29	1318.4	3951.08	797.803	247.96	15520.1	6611.32	13725.5
		607.638	851.271	36.4727	1121.57	133.716	185.205	721.663	150.631	1014.42	176.191	3251.74	2975.46	923.606	288.64	537.866	219.484	1906.21	1720.08	208.335	2181.06	4916.79	781.175	2075.68	115.539	2147.64	1448.2	2028.86	317.043	128.822	1286.8	13755.8	611.526	1440.37	1702.52	14924.1	2467.69	609.088	494.474	6441.96	4411.28
		746.604	479.205	4961.92	254.629	1328.46	153.071	56.4632	381.092	1601.3	31.0388	2409.42	15464.3	12529.2	166.411	24428	14618	515.154	5816.37	228.021	120.788	491.08	4288.54	8744.06	3105.93	1892.45	911.887	7790.78	1238.99	220.705	5287.79	7699.09	851.933	2037.19	12650.8	1682.05	15974.2	3845.43	4910.08	13598.1	268.757
		431.918	256.362	70.192	320.715	107.357	88.8298	368.561	153.065	400.347	87.6963	3810.56	2281.43	253.08	2147.28	2538	2695.33	179.498	4065.48	1372.29	503.221	251.919	559.692	902.722	3191.51	4635.51	1060.46	597.733	245.352	882.072	409.652	14502.6	4107.08	5430.01	6963.14	9255	2200.44	924.683	418.92	2203.04	444.543
		689.342	481.212	355.326	50.9905	3826.42	1249.72	1303.03	1159.38	106.333	147.767	1169.42	2677.82	261.444	2168.68	547.622	7779.79	1887.29	2325.08	2929.39	2257.6	6275.47	496.581	1351.29	3941.47	344.815	11058.1	6550.72	361.64	121.812	192.795	5489.8	12878.7	18243.8	19476.4	2710.54	12555.1	4666	764.922	3602.23	391.941
		189.623	350.921	136.449	182.719	94.2104	454.153	421.558	330.914	479.795	54.4172	300.029	806.141	90.2562	2280.55	657.33	1920.52	1322.12	1350.17	531.114	1266.03	442.06	629.245	145.053	2506.74	3187.25	14354.9	1644.98	824.393	132.211	3046.68	10903.5	9361.21	1257.35	18723.8	9149.58	3342.96	5559.51	13410.1	4895.31	14629.5
		321.312	161.019	58.4407	366.955	435.938	93.3882	287.24	378.153	33.6148	120.364	2614.84	931.278	380.536	5041.54	1910.1	2265.89	269.255	2772.63	1827.81	3000.67	1527.71	1672.56	1161.97	496.191	3983.27	2865.77	191.363	2731.17	308.573	3335.73	6026.45	125.989	9395.54	5747.06	441.826	1202.13	241.493	4568.67	14287.2	4530
		163.244	1108.51	289.35	175.007	553.496	88.7154	341.359	47.6166	228.71	38.5254	278.153	7900.49	2640.21	3793.5	142.831	367.168	2129.97	358.349	9495.22	267.035	938.589	2047.91	2773.71	539.312	1355.92	282.504	195.689	4546.53	236.57	1464.42	5870.53	132.158	10086.7	5261.54	1456.69	583.305	2635.78	11060.3	332.877	1913.14
		73.444	327.755	100.85	47.7245	658.953	164.911	122.833	923.918	848.927	121.811	1776.31	335.543	2905.95	2782.17	1594.24	892.781	3094.62	2361.16	3187.97	2254.74	893.317	407.424	7268.14	1940.03	1270.31	4008.38	1206.47	662.169	3763.85	2115.83	8607.65	11222.6	5262.55	6208.72	19845.7	12044.6	1157.19	17050.7	263.967	5978.04
		915.275	559.068	592.75	51.3654	149.212	204.384	465.195	303.666	2583.34	79.9117	157.479	4366.71	1569.92	7044.71	283.976	536.721	2525.81	587.412	7343.21	371.261	270.378	1776.97	640.008	397.481	2435.79	162.309	1571.59	1136.7	168.269	1877.55	5881.6	4628.27	828.789	4345.86	1548.68	2955.37	14381.7	2341.55	1196.6	5697.49
		98.1985	539.653	1079.15	169.239	78.5625	573.905	780.543	95.2717	82.163	133.196	779.082	143.644	2622.54	403.788	2520.52	1061.37	21138.5	2024.43	439.288	849.696	3330.87	381.418	982.376	145.435	2192.72	289.847	560.79	147.147	1520.3	3100.72	8592.69	11318.6	7740.86	13350.8	345.686	6948.36	6337.4	1639.72	6497.67	243.996
		350.93	676.108	191.233	137.898	1141.2	75.0547	1226.51	400.388	57.3031	164.01	1110.11	2343.15	4186.73	12990.8	1361.11	300.348	13662.4	10958.7	10885.8	123.633	592.948	1682.09	1218.98	730.242	359.592	660.375	236.583	161.154	713.557	1816.88	8420.54	281.706	18414.7	12614.9	962.53	1482.66	1337.65	2911.96	4398.36	16747.7
		83.9705	186.922	157.314	167.562	3913.96	180.312	2486.91	705.537	146.13	624.87	1544.73	221.519	3767.25	1038.39	244.022	8419.87	547.869	4388.24	3139.24	159.778	182.821	337.111	1545.03	363.11	1504.89	601.357	478.09	340.668	2835.91	2830.92	6191.67	426.107	3734.32	26738.4	9932.29	1281.69	2127.02	7118.7	15488.5	10381
		181.564	823.851	5417.37	775.26	173.347	496.098	696.616	448.076	276.535	273.816	7371.33	1166.19	339.271	339.595	23655	101.594	288.89	108.315	2302.59	37236.6	4876.25	311.761	409.716	586.797	417.713	318.582	6272.49	155.556	618.005	3914.92	5028.8	8763.54	469.171	2048.62	1192.91	14620.8	5715.73	10373.2	2117.72	2378.4
		1522.07	814.501	128.602	1588.48	245.439	35.5681	127.979	673.358	316.833	257.092	21374.5	686.742	296.466	3298.37	3251.1	312.562	326.601	10365.6	184.668	1671.15	3530.05	4056.32	716.547	1160.12	1329.93	300.372	2008.97	1171.09	8891.33	3018.2	4695.32	4008.39	54079.2	3495.57	8472.26	628.904	468.739	698.02	10401.4	6460.63
		341.893	383.258	273.159	399.659	811.17	147.822	599.293	438.074	77.3693	3572.67	156.896	2010.92	3883.99	607.451	2526.02	641.095	203.018	10841.9	618.163	5273.8	1009.52	255.208	898.894	1722.36	1260.75	1585.59	197.583	293.301	548.314	288.918	4461	8269.78	1592.4	8526.32	6804.84	3443.65	454.762	7207.21	4620.74	14456.9
		90.1123	250.023	407.932	83.4853	36.3408	197.823	203.265	897.61	106.031	59.4692	1285.77	16200.5	1874.43	1020.41	339.136	1914.51	737.007	222.899	6042.6	1527.48	991.149	728.255	517.194	1115.82	3015.49	2447.96	6415.49	3338.7	216.315	4303.34	6410.64	921.529	6610.85	6084.27	1119.77	796.764	9388.83	2326.53	1153.84	8288.66
		344.851	147.563	2768.71	224.538	777.463	113.304	103.78	1203.23	47.6756	221.809	388.106	2260.21	1111.71	548.447	3427.27	1486.55	1829.04	1095.16	1941.38	505.407	439.254	759.886	7378.16	521.933	605.849	3206.01	271.483	135.335	525.017	5072.68	1459.07	5306.71	4309.83	2485.75	12795.8	3462.35	271.469	7892.36	873.998	1013.23
		201.314	105.484	309.42	343.918	145.986	213.372	43.3079	664.196	112.551	322.252	9546.39	749.742	133.773	5305.06	261.435	5952.11	590.52	7155.89	413.927	1155.8	119.713	551.71	135.476	148.67	1202.93	394.199	1840.16	2318.39	1581.99	759.001	534.968	178.704	9299.28	428.537	3661.08	2910.18	823.893	8020.5	1760.27	879.108
		86.9366	214.544	81.9347	86.5798	2218.77	162.338	5006.42	733.184	196.359	476.08	137.987	11320	1916.62	388.206	1634.36	221.289	239.452	651.393	469.114	133.002	404.674	1237.97	360.721	1489.44	983.667	1785.58	4453.52	942.631	9618.36	154.559	437.069	9554.82	5785	814.27	360.631	8385.12	4608.17	1361.46	6180.83	535.343
		1706.53	475.363	173.181	236.042	185.531	64.5258	4595.8	41.9631	148.056	511.229	2033.73	4643.4	838.206	233.228	2680.95	2696.68	2221.54	468.461	3630.08	143.801	198.403	1147.36	2045.86	621.142	856.371	186.366	1383.36	10956	831.323	2179.76	1033.66	3686.8	1105.65	9699	2156.83	407.594	6879.36	5268.09	3387.19	3693.96
		1076.02	1419.62	196.789	60.6709	361.433	254.96	393.871	312.342	172.423	285.511	2906.65	545.855	842.874	201.608	3277.79	10316.2	437.945	1829.86	6791.13	2238.37	104.133	9877.32	958.637	384.507	315.52	652.214	17025.1	527.296	723.169	234.881		248.79	259.082	2006.61	2176.9	845.723	4208.38	3518.67	18826.8	2383.78
		3074.37	278.746	298.522	65.5206	326.924	867.399	2458.65	706.876	194.088	47.1923	84018.4	423.016	4709.39	3217.72	4593.12	114.92	157.264	3499.31	180.682	1085.43	5976.93	191.715	236.083	1177.36	1015.98	1016.79	355.904	105.935	3915.34	1555.12		1233.18		7646.89	2497.16	2549.2	1841.51	8528.99	11025.5	504.85
		365.14	6199.72	453.756	125.51	100.581	87.112	228.516	1047.4	294.077	461.253	1494.02	1395.33	9994.65	948.853	361.838	4152.08	8221.18	2487.5	227.457	1882.96	4307.51	115.802	1960.79	429.24	1375.88	3788.08	453.621	4125.4	141.027	373.994		5302.37		379.463		5458.65	261.941	4575.83	13234.7
		451.847	323.958	87.9421	1865.81	1720.07	75.0977	73.0239	229	236.591	246.813	1185.38	522.291	413.038	35435.4	285.528	1495.78	636.868	5593.49	143.489	929.214	4333.12	202.329	113.107	1141.55	335.706	3462.58	560.042	2881.34	107.531	1333.08		3530.12		10803		3894.4	3455.05	22241.5	10521
		90.0354	4508.42	813.711	49.8451	71.5106	362.874	4660.08	537.783	106.928	290.485	130.831	16971.6	3437.27	189.593	400.931	178.416	173.395	7248.23	15718.9	895.625	165.376	1988.76	154.101	4499.07	749.106	203.365	321.821	1298.27	584.38	3119.12		232.02		1149.29		18521	7485.91	2596.53	2390.23
		405.784	56.3815	52.6105	1137.63	71.9742	219.921	54.0566	1295.78	91.9006	517.985	477.216	1409.86	646.471	102.094	5276.44	824.455	558.208	426.836	532.983	927.068	723.582	584.989	161.683	778.364	722.565	2089.72	1113.22	678.492	532.116	882.588		220.345		605.837		6305.79	2161.21	20132.4	12258.6
		1289.83	896.51	398.03	59.1506	1073.3	1780.75	120.797	153.098	89.5604	184.254	7448.36	1723.56	570.033	333.778	1600.81	325.173	1040.97	2305.91	3219.46	194.48	3083.03	837.056	2058.14	326.239	363.734	1812.18	274.189	178.108	4052.35	1165.03		1718.76		1234.4		146.141	8752.91	1953.45	5051.31
		639.133	265.708	180.009	602.366	474.101	1465.16	364.849	95.5209	1466.32	389.761	565.711	3227.23	1167.14	656.258	148.329	3630.47	2040.25	1631.07	4615.22	302.094	1590.89	1413.38	401.616	1402.36	4779.65	2125.26	1487.51	166.719	260.683	1578.79		8375.34		5036.39			2602.29	1524.96	20203
		1293.56	195.906	63.4739	213.193	995.684	362.759	412.089	486.39	134.946	691.593	2435.8	2766.44	356.998	16811.2	842.727	12704.8	2022.99	1284.81	154.963	15088.8	1984.87	297.374	527.562	7361.44	3985.59	898.396	726.071	5405.6	11130.3	929.897		2298.82		9349.57			2007.12	1149.11	7702.45
		1805.55	924.497	330.47	51.4646	3273.18	736.152	56.9356	281.393	418.863	48.8191	958.451	3522.97	863.428	569.703	1005.22	931.623	384.404	1652.68	5391.78	18702.5	4958.95	2470.42	133.854	2516.97	1253.01	590.731	5047.25	5054.37	166.722	1092.44				2946.74					5281.84
		177.819	2661.92	645.612	548.286	545.86	501.382	3531.31	3852.71	467.318	1309.66	5396.46	1699.32	4508.7	277.159	423.334	5965.24	223.895	3108.9	293.431	6569.62	251.233	271.007	2517.41	4695.06	1461.22	1764.45	445.529	914.886	591.821	313.126				353.347					1404.1
		58.6677	587.021	70.2955	82.6298	111.795	515.831	2741.11	893.202	219.061	273.507	1659.04	480.576	1262.22	31479.8	347.625	6836.03	2366.93	4550.67	582.371	376.345	4642.36	3338.79	225.873	166.182	3251.86	708.191	1324.74	2922.99	4569.36	619.537
		3170.85	215.341	93.9595	34.8463	410.08	685.507	98.167	223.181	197.792	413.936	117.052		7798.06	1319.08	186.899	957.88	5928.18	1242.8	5069.14	1258.07	13018.5	1787.8	387.615	549.356	1270.49	1536.19	3109.86	3972.54	833.511	2158.45
		224.725	72.674	420.077	2518.09	455.844	141.046	489.15	111.527	337.014	161.427	1074.55		95.9173	460.118	11580.1	619.234	653.031	855.133	315.333	3006.36	3213.95	1462.25	2141.43	376.41	497.605	1240.67	855.471	854.911	836.108	145.542
		3769.86	690.969	271.594	68.4803	274.672	117.058	888.463	256.899	323.079	50.13	2808.98		1591.6	442.867	2463.06	108.383	1918.66	866.546	391.168	458.217	5751.99	1324.12	7157.12	6248.87	1147.91	170.944	693.571	1319.29	1070.27	260.45
		365.658	522.692	50.1417	42.0565	454.106	460.667	6107.22	1475.84	709.642	372.525	2214.6		754.613	3384.87	762.426	323.275	374.478	458.191	526.207	5131.91	475.55	390.325	1607.89	1517.47	1867.72	436.311	331.086	599.979	196.786	3162.29
		166.806	274.122	258.981	1577.68	3004.91	115.372	2206.88	640.279	111.967	357.942	3270.44		10381.7	6754.66	1219.97	2343.15	509.58	1224.63	319.046	373.826	1027.19	577.089	1726.12	632.029	99.6715	1877.2	1982.47	1394.94	2372.48	4598.34
		1113.01	653.788	65.9437	160.85	93.7984	2796.31	270.202	305.477	234.901	140.637	486.014		6258.24	4832.36		6928.02	1417.87	538.983	1386.75	491.944	823.483	3541.47	412.115	516.415	150.144	294.132	142.869	1156.53	2098.67	1059.97
		137.875	1065.79	123.996	376.494	6869.36	167.344	1069.4	1749.54	186.992	233.481	351.407		5139.22	621.607		141.266	17006.2	355.42	156.648	661.725	3227.53	451.574	648.672	1609.81	424.786	150.628	652.911	9551.81	3841.45	1321.86
		35.0294	789.352	80.3184	271.105	128.775	66.5248	510.671	641.545	248.672	80.841	741.014		2315.28	5207.18		403.261	404.588	2455.81	1120.84	3418.47	483.979	879.887	305.585	807.748	186.104	1120.42	331.667	178.988	145.703	1743.94
		44.6794	426.604	428.894	45.9976	2089.92	272.37	1241.09	1563.12	373.75	1923.82	198.433		5004.66	7331.93		3537.69	243.647	2300.81	193.248	547.296	1013.63	3756.19	2076.52	1739.88	438.227	454.96	132.312	565.969	808.841	205.913
		173.825	204.289	464.774	314.056	181.494	59.3974	398.479	254.559	207.949	335.66	1365.89		1222.6	2109.02		266.807	2091.07	7003.98	2497.26	3311.02	1088.28	1341.35	814.195	2211.45	4355.06	191.48	4992.78	295.27	532.603	8931.69
		2821.14	330.196	157.09	346.092	968.767	52.2501	146.043	88.8879	355.027	123.624	872.046		101.094	925.825		2769.9	124.684	202.481	1261.75	4097.1	547.581	135.105	140.847	1411.6	588.287	5365.4	515.521	892.436	1037.12	904.663
		1280.93	985.934	74.399	2069.7	79.705	593.024	56.9836	448.417	1513.03	195.445	1100.63		464.034	5671.71		5905.25	12245.1	4121.23	725.021	408.653	818.318	11587.3	139.711	1188.43	121.524	1121.51	140.778	442.261	1617.16	1645.72
		340.64	206.575	784.06	552.609	126.52	558.233	74.3112	2393.08	682.148	131.364	690.352		1119.8	1264.54		999.53	618.157	3074.89	737.846	348.564	6471.11	2677.12	619.918	165.036	1349.89	222.39	3101.82	828.568	1198.13	609.878
		257.984	102.544	1335.86	151.379	115.28	1171.1	231.397	433.458	241.359	188.565	473.75		1612.41	685.481		1858.53	752.652	6829.57	1478.49	2889.57	3668.94	1413.13	1829.68	4150.16	1783.04	448.699	2536.41	7252.97	655.081	953.749
		149.772	447.331	553.872	1579.07	1898.78	263.256	3202.43	368.64	646.645	41.8203	228.813		885.541	263.545		2877.88	110.149	444.409	1317.41	2429.15	1837.64	750.693	141.961	620.404	276.88	729.318	3467.14	579.573	4856	285.681
		497.279	292.491	1621.57	63.489	1383.69	3347.66	54.7927	175.818	659.177	344.655			25063.8	3155.49		293.464	202.537	500.668	335.148	878.462	1454.45	379.14	1543.57	791.357	1801.14	653.494	2655.53	2594.49	2046.64	3796.01
		404.275	87.8534	234.813	1007.72	181.891	256.834	501.912	87.6318	336.285	356.363			590.262	2114.84		387.348	12503.6	1069.82	1640.88	230.848	1480.94	6111.35	3891.04	3869.81	492.677	1012.29	2489.99	1713.68	616.962	1820.36
		152.143	2299.34	190.54	170.07	216.157	84.4248	149.658	501.596	582.872	69.5929			4255.49	1142.85		1593.63	1948.06	557.211	4208.98	231.79		694.04	801.503	811.493	2181.68	193.584	740.645	826.776	174.21	453.257
		358.912	4584.68	1660.16	515.914	157.061	932.066	1275.98	114.056	1201.05	267.327			1605.57	183.719		129.919	395.604	789.696	787.947	366.978		2363.5	965.204	623.062	1486.04	4975.3	613.68	1868.91	143.806	351.839
		677.807	607.197	112.662	75.6546	52.8943	155.07	296.978	143.529	117.752	68.2403			425.181	2113.65		25389.3	9089.69	1186.13	23502	7927.42		732.798	2401.03	120.611	652.337	1520.6	4865.26	1153.24	551.547	2650.99
		43.3492	70.7392	586.22	69.4452	187.69	421.617	166.872	52.2537	135.385	79.925			1626.85	6953		305.142	155.917	152.347	600.53	878.321		1262.83	568.383	304.553	3727.78	251.227	979.804	317.962	573.476	296.081
		4604.85	168.826	43.7973	170.778	170.984	101.088	215.291	438.971	165.317	60.2262			325.752	1335.73		398.445	11288	1142.75	8505.74	3239.78		7156.54	169.572	398.561	230.388	259.484	382.208	8394.63	3931.41	970.544
		208.599	143.939	204.089	246.786	701.935	41.6905	6897.89	1534.55	781.668	45.6938			308.382	648.14		612.319	421.364	2536.69	2258.27	11204.4		5202.74	1082.33	1134.17	290.252	1382.42	214.638	2967.54	2821.58	1843.81
		909.065	44.5762	79.3098	569.344	1309.22	429.682	180.333	47.9343	249.235	173.517			1653.41	948.337		1350.11	238.899	228.964	591.443	797.484		1310.54	586.902	6549.29	188.107	458.296	194.415	892.684	303.972	2525.28
		198.095	143.532	47.6909	121.209	386.639	107.078	197.685	1539.31	1141.42	228.112			883.242	566.562		3259.77	906.148	930.102	366.615	8466.09		584.946	632.369	1213.83	470.816	109.97	210.769	1985.48	251.328	680.332
		676.476	874.252	707.201	88.4428	116.945	340.53	170.617	2632.19	274.457	43.3765			624.84	236.104		1228.86	3294.81	933.058	1996.88	1259.19		3406.9	2329.36	778.455	489.71	1976.02	1177.21	227.007	248.176	235.623
		635.492	1700.29	906.315	179.667	425.541	234.738	88.5075	277.61	207.556	467.605			221.438	4521.84		3384.73	1523.26	4213.69	685.49	388.573		1691.64	489.915	1794.59	170.371	1770.49	753.429	7970.57	461.366	2469.37
		1998.65	757.973	83.4987	103.216	518.36	2123.12	137.657	107.351	3836.9	222.894			1795.55	125.604		1287.24	1389.78	14177.4	413.103	584.927		133.697	164.522	604.008	174.684	294.773	326.139	134.704	519.917	4648.08
		144.448	83.6001	114.464	2355.99	139.884	291.347	41.2816	99.9414	4089.06	1379.15			1227.15	2329.71		445.747	1200.01	18651.9	2254.45	10475.4		1230.34	418.557	466.511	730.656	431.24	7150.06	2227.14	547.031	443.88
		47.6039	297.074	588.717	190.825	254.754	107.318	1266.9	561.193	131.543	564.429			398.765	4660.05		221.007	1311.82	1051.8	2460.31	3349.34		4184.96	247.353	492.339	713.049	288.195	712.813	122.193		1095.14
		153.385	201.098	195.564	169.204	462.925	288.891	456.769	615.328	35.8442	73.1203			98.0105	266.434		1097.79	1190.91	6795.52	497.115	3564.53		140.303	4250.35	1231.62	385.427	1938.81	822.257	4219.87		1199.84
		327.626	117.677	679.554	361	123.973	1301.5	1115.25	38.4944	5068.1	1379.68			639.37	390.131		500.954	5662.37	2822.66	4496.59	1075.19		1429.37	2305.74	1293.56	4760.33	327.547	1173.25	730.705		6081.28
		87.1157	518.813	100.49	32.5066	1106.35	1195.37	983.166	177.861	113.651	358.15			655.925	1151.54		2899.81	716.942	2165.62	694.23	3455.65		749.733	163.418	3228.47	1119.88	666.397	229.037	140.962		7181
		1624.22	506.728	53.8292	493.937	439.824	1488.13	58.5596	146.134	172.864	1046.35			946.063	107.012		173.438	262.683	160.761	1028.9			272.902	2085.08	384.154	460.081	353.399	204.794	1310.44		869.226
		274.488	122.78	190.037	272.415	484.188	675.844	523.631	251.14	133.172	243.252			5203.2	3070.85		646.221	350.635	10877.7	749.688			221.178	2386.76	1788.67	14242.3	120.849	298.436	1751.34		3018.28
		146.899	98.3511	65.7212	1548.92	140.624	353.632	1210.75	375.737	43.4076	69.4367			793.182	1741.29		325.395	344.276	1454.64	3154.46				3074.37	1068.05	3773.14	1932.66	728.576	2548.58		1156.33
		916.601	184.946	261.386	461.786	1379.41	39.5232	117.189	1518.76	1458.23	329.552			1187.98	3475.98		19295.8	526.22	1611.36	2260.16				237.009	8702.69	2008.51	172.472	2293.27	174.971		2140.83
		81.721	548.041	120.838	202.782	365.856	117.983	206.697	159.282	141.222	168.222			506.483	493.829		140.907	477.305	1198.94	7955.16				323.469	379.282	215.003		683.728	399.358		1341.3
		1184.23	425.051	237.74	359.465	165.451	444.022	127.333	440.5	676.632	190.961			570.801	447.512		1533.45	740.752	1227.08	5417.43				882.292	422.858	393.502		1926.75			7410.85
		331.792	593.14	572.385	448.915	845.826	158.654		403.124	191.031	831.097			539.461	292.932		513.6	8775.62	973.131	1375.48				567.799		1020.77		967.981			193.264
		611.586	4372.09	420.264	44.3466	1904.93	735.598		567.589	72.7194	201.435			553.677	268.723		410.988	5118.73	232.96	625.864				678.534		196.171		508.543			209.614
		460.668	247.922	3183.92	1124.08	1746.01	619.926		640.649	1123.15	34.4387			891.332	2218.09		3858.53	406.339	624.029	567.019				265.41		809.758		137.105			614.591
		196.579	467.77	305.349	901.527	89.432	226.54		39.9063	435.69	315.96			1354.59	839.162		974.794		686.647	665.938				211.358		987.765		397.856			307.616
		157.828	40.922	616.641	168.342	1999.08	93.8761		657.855	333.692	413.464			161.468	251.642									435.285		630.915		363.177			2072.2
		184.717	162.193	64.2118	161.368	99.4662	635.963		184.033	456.087	52.9485			401.384										771.108		362.296		706.898			435.847
		78.1203	67.9952	184.991	4481.78	420.364	1995.18		36.2503	338.288	118.781													104.278				642.445			1327.5
		340.809	3875.27	243.432	96.0606	285.389	38.1228		506.54	185.503	75.5824													195.057				1314.99			449.908
		178.744	3807.4	111.38	492.748	210.22	124.296		66.3623	45.001	476.606													200.002				512.862			658.867
		436.972	177.524	140.822	369.711	53.0568	803.444		228.666	184.802	278.347													162.317				623.238			186.356
		222.051	291.944	74.5607	395.451		149.841		321.928	45.1347	255.121													172.649				243.011
		830.71	122.655	781.067	50.2742		550.661		44.6304	100.471	174.468													275.198
		270.908	99.4672	265.923	46.0824		100.672		122.081	148.256	621.923													481.738
		639.817	942.718	970.063	633.447		455.011		186.847	69.7719	36.7868													99.2306
		586.799	48.6115	124.165	361.585		305.313		145.205	135.699	636.419													2961.47
		147.886	671.218	670.084	234.514		671.117		122.592	119.254	45.4327													1866.91
		57.4727	820.796	72.1249	46.7935		1079.5		106.966	90.2865	692.825													501.69
		137.22	224.111	542.158	184.333		555.85		316.177	600.326	574.869													207.564
		42.9244		83.0273	132.072		57.4778		1300.84	1146.5	40.0991													878.551
		242.094		842.428	1042.7		60.8042		280.821	404.278	968.182													576.118
		65.5607		47.978	666.333		157.615		268.337	282.984	42.0551													167.517
		37.3449		160.389	487.541		395.704			56.9914	349.429													1237.71
		177.021		461.987	1357.6		201.979			57.9572	672.702													502.043
		146.75		120.608	257.245		53.3037			269.576	115.244													103.644
		94.6281		253.076	206.057		313.126			195.091	605.32													2359.35
		232.057		482.728	1971.51		344.938			6856.54	229.467													3779.02
		257.064		1339.2	224.79		315.492			82.426	246.461													180.673
		177.448		518.023			287.024			148.772	382.686													615.44
		258.548		184.987			240.772			120.019	297.887													576.941
		71.0005		170.833			784.004			77.7556	144.053
		271.183		438.47			528.345			289.476	319.328
		506.69		1211.02			111.309			163.795	107.28
		353.506		114.196			1026.87			146.52	502.926
		123.59		117.163			32.1884			91.3333	249.126
		3008.56		104.925			80.9319			2088.17	654.114
		112.858		920.066			303.604			42.0072	854.135
		194.464		217.373			248.016			1211.18	74.1538
				402.519			202.752			229.089	41.9474
				180.866			173.171			217.738	269.385
				66.7184			48.025			347.972	824.801
				254.265			44.76			303.538	1355.34
				40.1954			140.771			1001.42	1069.19
				146.53			85.0821			169.991	925.47
				93.6336			83.4166			79.2851	581.067
				198.863			119.995			496.112	144.187
				157.93			324.586			61.951	206.357
				85.4109			137.376			197.551	74.413
				73.8333			621.708			199.022	230.06
				219.574			84.4179			1012.93
				188.611			1150.96			190.386
				80.4819			62.436			248.934
				489.494			60.7162			57.2394
				1550.42			168.762			153.415
				205.809			135.996			232.762
				311.049						45.5879
				661.443						169.287
				220.846						304.514
				84.4857						41.2277
				136.243						499.866
				110.159						718.313
				240.246						1078.01
				119.945						646.074
				302.686						286.341
				45.7113						228.383
				857.834						41.5289
				108.777						391.941
				221.47						173.065
				436.057
				239.786
				439.45

## Sheet: fig. 4e
		group			fluorescence intensity per view		total intensity		bulk intensity		PC
N-mEGFP	R203K	203-3_01_R3D.dv			1675984318		8050000000		6374015682		0.26294
		203-3_02_R3D.dv			1079163995		7620000000		6540836005		0.164989
		203-3_03_R3D.dv			940445787		7190000000		6249554213		0.150482
		203-3_04_R3D.dv			1446190762		7860000000		6413809238		0.225481
		203-3_05_R3D.dv			1504912092		8290000000		6785087908		0.221797
		203-3_06_R3D.dv			1416785415		7800000000		6383214585		0.221955
		203-3_07_R3D.dv			1416368576		7910000000		6493631424		0.218117
		203-3_08_R3D.dv			1524513830		7930000000		6405486170		0.238001
		203-3_09_R3D.dv			892495357		7710000000		6817504643		0.130912
		203-3_10_R3D.dv			909149295		7200000000		6290850705		0.144519
	R203K/G204R	203-204-0.25RNA02_01_R3D.dv			1241748090		7110000000		5868251910		0.211604
		203-204-0.25RNA02_02_R3D.dv			1130909683		7060000000		5929090317		0.190739
		203-204-0.25RNA02_03_R3D.dv			1431051427		7560000000		6128948573		0.233491
		203-204-0.25RNA02_04_R3D.dv			1742916011		7970000000		6227083989		0.279893
		203-204-0.25RNA02_05_R3D.dv			1149282124		7340000000		6190717876		0.185646
		203-204-0.25RNA02_06_R3D.dv			1063171460		7180000000		6116828540		0.173811
		203-204-0.25RNA02_07_R3D.dv			919548196		6900000000		5980451804		0.153759
		203-204-0.25RNA02_08_R3D.dv			1757819595		7970000000		6212180405		0.282963
		203-204-0.25RNA02_09_R3D.dv			1795689458		7900000000		6104310542		0.294167
		203-204-0.25RNA02_10_R3D.dv			1310698968		7660000000		6349301032		0.206432
	G204R	204-3_01_R3D.dv			616964589		5470000000		4853035411		0.12713
		204-3_02_R3D.dv			717628455		5560000000		4842371545		0.148198
		204-3_03_R3D.dv			647836575		5510000000		4862163425		0.13324
		204-3_04_R3D.dv			607646100		5400000000		4792353900		0.126795
		204-3_05_R3D.dv			616847211		5410000000		4793152789		0.128693
		204-3_06_R3D.dv			530723106		5260000000		4729276894		0.112221
		204-3_07_R3D.dv			729637902		5530000000		4800362098		0.151996
		204-3_08_R3D.dv			749258327		5660000000		4910741673		0.152575
		204-3_09_R3D.dv			555394773		5250000000		4694605227		0.118305
		204-3_10_R3D.dv			781960238		5690000000		4908039762		0.159322
	R203/G204	WT-0.25RNA02_01_R3D.dv			324341415		5560000000		5235658585		0.0619485
		WT-0.25RNA02_02_R3D.dv			403880542		5700000000		5296119458		0.0762597
		WT-0.25RNA02_03_R3D.dv			489677833		5920000000		5430322167		0.0901747
		WT-0.25RNA02_04_R3D.dv			460685170		6170000000		5709314830		0.0806901
		WT-0.25RNA02_05_R3D.dv			409519923		5940000000		5530480077		0.0740478
		WT-0.25RNA02_06_R3D.dv			424246893		5990000000		5565753107		0.0762245
		WT-0.25RNA02_07_R3D.dv			383689004		5880000000		5496310996		0.0698085
		WT-0.25RNA02_08_R3D.dv			482322385		6200000000		5717677615		0.0843563
		WT-0.25RNA02_09_R3D.dv			409648961		6010000000		5600351039		0.073147
		WT-0.25RNA02_10_R3D.dv			480867342		6050000000		5569132658		0.0863451

[truncated: 36 more sheets: fig. 4g, fig. 5a, fig.5b, fig.5c, fig. 5e, fig. 5f, fig. 5h, fig. 5i, fig. 6b, fig. 6e, fig. 6f, fig. 6g, fig. 6h, fig. 7b, fig. 7d, fig. 7e, fig. 7g, fig. 7h, Suppl. Fig.3a, Suppl. Fig.3b …]
